# Supplementary material for: Comparative analysis of Corynebacterium glutamicum genomes: a new perspective for the industrial production of amino acids
Source: BMC Genomics. 2017 Jan 25;18(Suppl 1):940. doi: 10.1186/s12864-016-3255-4 (PMC5310272; doi:10.1186/s12864-016-3255-4)
Supplement: Additional file 5: Dataset 1. — Mutations (InDels and SNPs) detected in B253 and annotations, by using ATCC 13032 or B1 as a reference genome sequence. (XLS 8150 kb) [file 12864_2016_3255_MOESM5_ESM.xls]

## Sheet: B253_B1_SNPInDel
#CHROM	POS	REF	ALT	ANN[*].EFFECT	ANN[*].HGVS_P	ANN[*].GENE	ANN[*].GENEID	ANN[*].FEATURE	ANN[*].FEATUREID
N_98_l_1036	429	A	G	missense_variant	p.Ser142Gly	Transposase_DDE_domain_protein	cgB1_00002	transcript	cgB1_00002
N_98_l_1036	442	A	C	missense_variant	p.His146Pro	Transposase_DDE_domain_protein	cgB1_00002	transcript	cgB1_00002
N_98_l_1036	446	C	T	synonymous_variant	p.Cys147Cys	Transposase_DDE_domain_protein	cgB1_00002	transcript	cgB1_00002
N_98_l_1036	479	A	C	synonymous_variant	p.Arg158Arg	Transposase_DDE_domain_protein	cgB1_00002	transcript	cgB1_00002
N_98_l_1036	489	A	G	missense_variant	p.Thr162Ala	Transposase_DDE_domain_protein	cgB1_00002	transcript	cgB1_00002
N_98_l_1036	762	C	T
N_98_l_1036	764	G	A
N_98_l_1036	812	C	T
N_98_l_1036	868	G	A
N_98_l_1036	876	T	C
N_98_l_1036	882	C	A
N_98_l_1036	886	T	G
N_98_l_1036	903	G	C
N_98_l_1036	912	C	T
N_98_l_1036	922	C	T
N_98_l_1036	934	G	T
N_98_l_1036	936	A	C
N_98_l_1036	961	A	G
N_91_l_1327	410	C	T	missense_variant	p.Ala8Thr	hypothetical_protein	cgB1_00003	transcript	cgB1_00003
N_75_l_2650	500	A	G	intergenic_region		Vitamin_K_epoxide_reductase_family_protein	cgB1_00007	intergenic_region	cgB1_00007
N_75_l_2650	898	T	C	missense_variant	p.Ile160Val	Vitamin_K_epoxide_reductase_family_protein	cgB1_00007	transcript	cgB1_00007
N_75_l_2650	1166	C	G	synonymous_variant	p.Leu70Leu	Vitamin_K_epoxide_reductase_family_protein	cgB1_00007	transcript	cgB1_00007
N_75_l_2650	1273	C	T	missense_variant	p.Gly35Ser	Vitamin_K_epoxide_reductase_family_protein	cgB1_00007	transcript	cgB1_00007
N_75_l_2650	1353	C	G	missense_variant,synonymous_variant	p.Arg8Pro,p.Ala225Ala	Vitamin_K_epoxide_reductase_family_protein,DSBA-like_thioredoxin_domain_protein	cgB1_00007,cgB1_00008	transcript,transcript	cgB1_00007,cgB1_00008
N_40_l_14951	9400	C	T	missense_variant,upstream_gene_variant	p.Gly75Asp,	4-aminobutyrate_aminotransferase_GabT,Purine_catabolism_regulatory_protein-like_familyprotein	cgB1_00022,cgB1_00023	transcript,transcript	gabT,cgB1_00023
N_17_l_81152	7855	C	T	missense_variant	p.Asp489Asn	type_I_restriction_enzyme_EcoKI_subunit_R	cgB1_00047	transcript	cgB1_00047
N_17_l_81152	25712	C	T	synonymous_variant	p.Val302Val	short_chain_dehydrogenase	cgB1_00065	transcript	cgB1_00065
N_17_l_81152	28036	C	T	missense_variant	p.Pro28Ser	Branched-chain_amino_acid_transport_system_/permease_component	cgB1_00068	transcript	cgB1_00068
N_17_l_81152	30284	C	T	synonymous_variant	p.Leu734Leu	Pyruvate_dehydrogenase_E1_component	cgB1_00070	transcript	aceE
N_17_l_81152	34729	C	A	upstream_gene_variant,upstream_gene_variant,intergenic_region		hypothetical_protein,hypothetical_protein,hypothetical_protein-SURF1_family_protein	cgB1_00073,cgB1_00074,cgB1_00074-cgB1_00075	transcript,transcript,intergenic_region	cgB1_00073,cgB1_00074,cgB1_00074-cgB1_00075
N_17_l_81152	34753	C	T	upstream_gene_variant,upstream_gene_variant,intergenic_region		hypothetical_protein,hypothetical_protein,hypothetical_protein-SURF1_family_protein	cgB1_00073,cgB1_00074,cgB1_00074-cgB1_00075	transcript,transcript,intergenic_region	cgB1_00073,cgB1_00074,cgB1_00074-cgB1_00075
N_17_l_81152	34757	G	T	upstream_gene_variant,upstream_gene_variant,intergenic_region		hypothetical_protein,hypothetical_protein,hypothetical_protein-SURF1_family_protein	cgB1_00073,cgB1_00074,cgB1_00074-cgB1_00075	transcript,transcript,intergenic_region	cgB1_00073,cgB1_00074,cgB1_00074-cgB1_00075
N_17_l_81152	35252	C	T	missense_variant	p.Gly175Glu	SURF1_family_protein	cgB1_00075	transcript	cgB1_00075
N_17_l_81152	50762	T	C	synonymous_variant	p.Ser422Ser	hypothetical_protein	cgB1_00088	transcript	cgB1_00088
N_17_l_81152	76969	C	T	upstream_gene_variant,intergenic_region		Aspartate/alanine_antiporter,Aspartate/alanine_antiporter-hypothetical_protein	cgB1_00111,cgB1_00111-cgB1_00112	transcript,intergenic_region	aspT_1,cgB1_00111-cgB1_00112
N_15_l_88123	14664	G	A	missense_variant	p.Leu305Phe	Tyrosine_recombinase_XerC	cgB1_00130	transcript	xerC
N_15_l_88123	44470	G	A	synonymous_variant	p.Asp71Asp	Bifunctionaluridylyltransferase/uridylyl-removing_enzyme	cgB1_00159	transcript	glnD
N_15_l_88123	45439	G	A	missense_variant,upstream_gene_variant	p.Leu326Phe,	Ammonia_channel_precursor,Nitrogen_regulatory_protein_P-II	cgB1_00161,cgB1_00160	transcript,transcript	amt_1,glnB
N_15_l_88123	75481	G	A	missense_variant	p.Val291Ile	putative_hydrolase_YxeP	cgB1_00185	transcript	yxeP_1
N_15_l_88123	77521	G	A	synonymous_variant	p.Thr441Thr	Carbohydrate_phosphorylase	cgB1_00188	transcript	cgB1_00188
N_15_l_88123	78153	G	A	missense_variant	p.His231Tyr	Carbohydrate_phosphorylase	cgB1_00188	transcript	cgB1_00188
N_74_l_2686	305	C	T	synonymous_variant	p.Lys680Lys	putative_cadmium-transporting_ATPase	cgB1_00199	transcript	cadA_1
N_74_l_2686	1009	C	T	missense_variant	p.Ala446Thr	putative_cadmium-transporting_ATPase	cgB1_00199	transcript	cadA_1
N_74_l_2686	1355	A	G	synonymous_variant	p.Cys330Cys	putative_cadmium-transporting_ATPase	cgB1_00199	transcript	cadA_1
N_74_l_2686	1379	G	A	synonymous_variant	p.Thr322Thr	putative_cadmium-transporting_ATPase	cgB1_00199	transcript	cadA_1
N_74_l_2686	1397	A	G	synonymous_variant	p.Ala316Ala	putative_cadmium-transporting_ATPase	cgB1_00199	transcript	cadA_1
N_74_l_2686	1404	G	C	missense_variant	p.Ser314Cys	putative_cadmium-transporting_ATPase	cgB1_00199	transcript	cadA_1
N_74_l_2686	1405	A	G	missense_variant	p.Ser314Pro	putative_cadmium-transporting_ATPase	cgB1_00199	transcript	cadA_1
N_74_l_2686	1410	A	G	missense_variant	p.Leu312Pro	putative_cadmium-transporting_ATPase	cgB1_00199	transcript	cadA_1
N_74_l_2686	1422	A	G	missense_variant	p.Val308Ala	putative_cadmium-transporting_ATPase	cgB1_00199	transcript	cadA_1
N_74_l_2686	1438	A	G	synonymous_variant	p.Leu303Leu	putative_cadmium-transporting_ATPase	cgB1_00199	transcript	cadA_1
N_74_l_2686	1441	A	G	synonymous_variant	p.Leu302Leu	putative_cadmium-transporting_ATPase	cgB1_00199	transcript	cadA_1
N_74_l_2686	2311	C	G	missense_variant	p.Asp12His	putative_cadmium-transporting_ATPase	cgB1_00199	transcript	cadA_1
N_74_l_2686	2445	A	C	upstream_gene_variant		putative_cadmium-transporting_ATPase	cgB1_00199	transcript	cadA_1
N_74_l_2686	2481	C	T	upstream_gene_variant		putative_cadmium-transporting_ATPase	cgB1_00199	transcript	cadA_1
N_74_l_2686	2499	G	T	upstream_gene_variant		putative_cadmium-transporting_ATPase	cgB1_00199	transcript	cadA_1
N_74_l_2686	2536	T	C	upstream_gene_variant		putative_cadmium-transporting_ATPase	cgB1_00199	transcript	cadA_1
N_74_l_2686	2542	T	A	upstream_gene_variant		putative_cadmium-transporting_ATPase	cgB1_00199	transcript	cadA_1
N_74_l_2686	2544	T	A	upstream_gene_variant		putative_cadmium-transporting_ATPase	cgB1_00199	transcript	cadA_1
N_74_l_2686	2593	T	C	upstream_gene_variant		putative_cadmium-transporting_ATPase	cgB1_00199	transcript	cadA_1
N_74_l_2686	2628	C	T	upstream_gene_variant		putative_cadmium-transporting_ATPase	cgB1_00199	transcript	cadA_1
N_74_l_2686	2635	A	C	upstream_gene_variant		putative_cadmium-transporting_ATPase	cgB1_00199	transcript	cadA_1
N_62_l_4028	2262	C	T	missense_variant,upstream_gene_variant,upstream_gene_variant	p.Asp419Asn,,	Magnesium_transporter_MgtE,Sodium-dependent_dicarboxylate_transporter_SdcS,hypothetical_protein	cgB1_00232,cgB1_00230,cgB1_00231	transcript,transcript,transcript	cgB1_00232,sdcS,cgB1_00231
N_33_l_25794	13410	C	T	missense_variant,upstream_gene_variant	p.Ala341Thr,	enterobactin/ferric_enterobactin_esterase,Lysylphosphatidylglycerol_biosynthesisbifunctional_protein_LysX	cgB1_00242,cgB1_00241	transcript,transcript	cgB1_00242,lysX
N_33_l_25794	21894	C	T	missense_variant	p.Ser101Phe	Guanosine-5'-triphosphate_3'-diphosphatepyrophosphatase	cgB1_00252	transcript	gppA_1
N_61_l_4122	62	C	T	intergenic_region		Zinc_uptake_regulation_protein	cgB1_00258	intergenic_region	cgB1_00258
N_18_l_75662	2232	C	T	missense_variant,upstream_gene_variant,upstream_gene_variant	p.Thr252Ile,,	putative_hydrolase_YutF,hypothetical_protein,16S/23S_rRNA__cytidine-2'-O_-methyltransferaseTlyA	cgB1_00272,cgB1_00273,cgB1_00274	transcript,transcript,transcript	yutF,cgB1_00273,tlyA
N_18_l_75662	19777	C	T	synonymous_variant	p.Leu35Leu	Cytidylate_kinase	cgB1_00289	transcript	cmk
N_18_l_75662	30554	A	G	synonymous_variant,upstream_gene_variant	p.Ala11Ala,	hypothetical_protein,Sodium__potassium__lithium_and_rubidium/H_+_antiporter	cgB1_00298,cgB1_00297	transcript,transcript	cgB1_00298,nhaK
N_18_l_75662	49605	G	A	missense_variant	p.Glu132Lys	Inner_membrane_transport_permease_YbhS	cgB1_00319	transcript	ybhS
N_12_l_93158	48892	C	T	synonymous_variant,upstream_gene_variant	p.Arg227Arg,	Carboxylate-amine_ligase_YbdK,Alpha/beta_hydrolase_family_protein	cgB1_00396,cgB1_00397	transcript,transcript	ybdK_1,cgB1_00397
N_12_l_93158	53800	C	T	missense_variant,upstream_gene_variant,upstream_gene_variant	p.Glu1000Lys,,	Na_+_/H_+__antiporter_subunit_A,Na_+_/H_+__antiporter_subunit_D,Na_+_/H_+__antiporter_subunit_C	cgB1_00403,cgB1_00401,cgB1_00402	transcript,transcript,transcript	mrpA_1,mrpD_1,mrpC
N_12_l_93158	69770	C	T	synonymous_variant	p.Asp109Asp	hypothetical_protein	cgB1_00411	transcript	cgB1_00411
N_12_l_93158	86627	C	T	upstream_gene_variant,upstream_gene_variant,intergenic_region		transcriptional_regulator_SlyA,Anthranilate_1_2-dioxygenase_systemferredoxin--NAD_+__reductase_component,transcriptional_regulator_SlyA-Thiosulfate_sulfurtransferase_PspE_precursor	cgB1_00423,cgB1_00425,cgB1_00423-cgB1_00424	transcript,transcript,intergenic_region	cgB1_00423,andAa,cgB1_00423-cgB1_00424
N_12_l_93158	89732	C	T	synonymous_variant,upstream_gene_variant	p.Phe76Phe,	hypothetical_protein,hypothetical_protein	cgB1_00428,cgB1_00429	transcript,transcript	cgB1_00428,cgB1_00429
N_22_l_54712	8774	C	T	missense_variant	p.Gly247Asp	PhoH-like_protein	cgB1_00445	transcript	ybeZ_1
N_22_l_54712	9857	C	T	upstream_gene_variant,upstream_gene_variant,intergenic_region		PhoH-like_protein,Nicotinamide_riboside_transporter_PnuC,PhoH-like_protein-Nicotinamide_riboside_transporter_PnuC	cgB1_00445,cgB1_00446,cgB1_00445-cgB1_00446	transcript,transcript,intergenic_region	ybeZ_1,pnuC,cgB1_00445-cgB1_00446
N_22_l_54712	15183	C	T	missense_variant	p.Glu90Lys	CotH_protein	cgB1_00450	transcript	cgB1_00450
N_22_l_54712	22676	C	T	missense_variant,upstream_gene_variant,upstream_gene_variant	p.Leu29Phe,,	hypothetical_protein,phenol_2-monooxygenase,Succinate-semialdehyde_dehydrogenase_[NADP_+_]GabD	cgB1_00460,cgB1_00459,cgB1_00461	transcript,transcript,transcript	cgB1_00460,cgB1_00459,gabD_2
N_22_l_54712	27515	A	G	missense_variant	p.Asp375Gly	hypothetical_protein	cgB1_00464	transcript	cgB1_00464
N_22_l_54712	27660	G	A	synonymous_variant	p.Glu423Glu	hypothetical_protein	cgB1_00464	transcript	cgB1_00464
N_22_l_54712	29378	C	T	missense_variant	p.Gly198Asp	Transposase_DDE_domain_protein	cgB1_00466	transcript	cgB1_00466
N_22_l_54712	31046	C	T	upstream_gene_variant,intergenic_region		FHA_domain-containing_protein_FhaA,hypothetical_protein-FHA_domain-containing_protein_FhaA	cgB1_00469,cgB1_00467-cgB1_00469	transcript,intergenic_region	fhaA,cgB1_00467-cgB1_00469
N_22_l_54712	31553	G	A	missense_variant,upstream_gene_variant	p.Asp117Asn,	FHA_domain-containing_protein_FhaA,FHA_domain-containing_protein_FhaB	cgB1_00469,cgB1_00470	transcript,transcript	fhaA,fhaB
N_22_l_54712	36789	C	T	missense_variant	p.Leu36Phe	Serine/threonine-protein_kinase_PknA	cgB1_00474	transcript	pknA
N_22_l_54712	43882	C	T	missense_variant	p.Ala178Val	HTH-type_transcriptional_repressor_of_ironproteins_A	cgB1_00481	transcript	ripA_2
N_22_l_54712	52730	C	T	missense_variant	p.Ser62Phe	hypothetical_protein	cgB1_00491	transcript	cgB1_00491
N_6_l_122270	3273	C	T	missense_variant	p.Asp23Asn	Macrolide_export_ATP-binding/permease_proteinMacB	cgB1_00497	transcript	macB_2
N_6_l_122270	52657	C	T	synonymous_variant	p.Leu295Leu	hypothetical_protein	cgB1_00538	transcript	cgB1_00538
N_6_l_122270	62719	T	C	missense_variant	p.Gln216Arg	Di-/tripeptide_transporter	cgB1_00551	transcript	dtpT_1
N_6_l_122270	63671	C	T	upstream_gene_variant,intergenic_region		Di-/tripeptide_transporter,Di-/tripeptide_transporter-HTH-type_transcriptional_regulator_AcrR	cgB1_00551,cgB1_00551-cgB1_00552	transcript,intergenic_region	dtpT_1,cgB1_00551-cgB1_00552
N_6_l_122270	68721	C	T	synonymous_variant	p.Ile65Ile	HTH-type_transcriptional_regulator_KipR	cgB1_00556	transcript	kipR_1
N_6_l_122270	74654	C	T	missense_variant	p.Ser36Phe	hypothetical_protein	cgB1_00561	transcript	cgB1_00561
N_6_l_122270	74807	C	T	missense_variant	p.Pro87Leu	hypothetical_protein	cgB1_00561	transcript	cgB1_00561
N_6_l_122270	75333	C	T	synonymous_variant	p.Ala262Ala	hypothetical_protein	cgB1_00561	transcript	cgB1_00561
N_6_l_122270	85386	G	A	missense_variant,upstream_gene_variant	p.Ala249Val,	Pyridoxine_kinase,hypothetical_protein	cgB1_00571,cgB1_00570	transcript,transcript	pdxK_1,cgB1_00570
N_6_l_122270	86387	G	A	missense_variant,upstream_gene_variant,upstream_gene_variant	p.Gly61Asp,,	hypothetical_protein,Pyridoxine_kinase,Copper_chaperone_CopZ	cgB1_00572,cgB1_00571,cgB1_00573	transcript,transcript,transcript	cgB1_00572,pdxK_1,copZ_2
N_6_l_122270	90689	G	A	missense_variant,upstream_gene_variant	p.Gly73Ser,	Putative_mutator_protein_MutT4,CCA-adding_enzyme	cgB1_00578,cgB1_00577	transcript,transcript	mutT4_1,cca
N_6_l_122270	91580	C	T	missense_variant	p.Pro42Leu	hypothetical_protein	cgB1_00579	transcript	cgB1_00579
N_6_l_122270	117010	G	A	missense_variant,upstream_gene_variant	p.Ala91Val,	hypothetical_protein,hypothetical_protein	cgB1_00600,cgB1_00599	transcript,transcript	cgB1_00600,cgB1_00599
N_21_l_62762	1802	G	A	missense_variant	p.Pro33Ser	hypothetical_protein	cgB1_00607	transcript	cgB1_00607
N_21_l_62762	36046	CA	CAA	frameshift_variant,upstream_gene_variant	p.Val869fs,	ATP-dependent_Clp_protease_ATP-binding_subunitClpC1,vitamin_B12-transporter_ATPase	cgB1_00633,cgB1_00632	transcript,transcript	clpC1,cgB1_00632
N_21_l_62762	39521	C	A	missense_variant	p.Pro195Thr	Inosine-5'-monophosphate_dehydrogenase	cgB1_00634	transcript	guaB_1
N_21_l_62762	45494	G	A	missense_variant,upstream_gene_variant	p.Val553Ile,	Pentachlorophenol_4-monooxygenase,hypothetical_protein	cgB1_00638,cgB1_00639	transcript,transcript	pcpB,cgB1_00639
N_21_l_62762	53452	G	A	synonymous_variant	p.Asp4Asp	hypothetical_protein	cgB1_00644	transcript	cgB1_00644
N_21_l_62762	57571	G	A	missense_variant	p.Ser417Phe	ATP-dependent_zinc_metalloprotease_FtsH	cgB1_00650	transcript	ftsH
N_1_l_217971	15416	C	T	missense_variant	p.Gly330Ser	antiporter_inner_membrane_protein	cgB1_00672	transcript	cgB1_00672
N_1_l_217971	37568	C	T	missense_variant	p.Gly254Asp	5-methyltetrahydropteroyltriglutamate--homocysteine_methyltransferase	cgB1_00688	transcript	metE_1
N_1_l_217971	56793	C	T	synonymous_variant,upstream_gene_variant	p.Pro440Pro,	Cytochrome_bd_ubiquinol_oxidase_subunit_1,Cytochrome_bd-I_ubiquinol_oxidase_subunit_2	cgB1_00703,cgB1_00702	transcript,transcript	cydA,cydB
N_1_l_217971	66200	C	T	missense_variant	p.Gly74Ser	Modification_methylase_BspRI	cgB1_00710	transcript	bspRIM
N_1_l_217971	82065	C	T	missense_variant	p.Pro63Ser	Short-chain_fatty_acids_transporter	cgB1_00720	transcript	atoE
N_1_l_217971	97268	C	T	stop_gained,upstream_gene_variant	p.Gln399*,	Homoserine_dehydrogenase,Homoserine_kinase	cgB1_00735,cgB1_00736	transcript,transcript	hom,thrB
N_1_l_217971	101699	C	T	stop_gained	p.Trp220*	Respiratory_nitrate_reductase_2_beta_chain	cgB1_00740	transcript	narY
N_1_l_217971	108026	C	T	synonymous_variant	p.Gly211Gly	Integrase_core_domain_protein	cgB1_00743	transcript	cgB1_00743
N_1_l_217971	119317	C	T	synonymous_variant	p.Glu180Glu	Long-chain-fatty-acid--CoA_ligase	cgB1_00751	transcript	cgB1_00751
N_1_l_217971	130267	C	T	missense_variant	p.Ser7Phe	ATP_synthase_subunit_alpha	cgB1_00763	transcript	atpA
N_1_l_217971	130389	C	T	missense_variant	p.Pro48Ser	ATP_synthase_subunit_alpha	cgB1_00763	transcript	atpA
N_1_l_217971	141360	C	T	missense_variant	p.Pro26Leu	Putative_aliphatic_sulfonates-binding_proteinprecursor	cgB1_00775	transcript	ssuA
N_1_l_217971	143140	C	T	synonymous_variant	p.Pro525Pro	1_4-alpha-glucan_branching_enzyme_GlgB	cgB1_00776	transcript	glgB
N_1_l_217971	165475	C	T	missense_variant	p.Ser627Phe	DNA_ligase	cgB1_00795	transcript	ligA
N_1_l_217971	185688	C	T	intergenic_region		DoxX-Dihydroxy-acid_dehydratase	cgB1_00815-cgB1_00816	intergenic_region	cgB1_00815-cgB1_00816
N_1_l_217971	197437	C	T	synonymous_variant,upstream_gene_variant	p.Leu11Leu,	Flavin-dependent_monooxygenase__reductasesubunit_HsaB,Cadmium__cobalt_and_zinc/H_+_-K_+__antiporter	cgB1_00828,cgB1_00829	transcript,transcript	hsaB_1,czcD
N_1_l_217971	217830	G	A	upstream_gene_variant		Polyketide_cyclase_/_dehydrase_and_lipidtransport	cgB1_00846	transcript	cgB1_00846
N_19_l_71185	15127	G	A	synonymous_variant	p.Gly129Gly	Diacylglycerolacyltransferase/mycolyltransferase_Ag85C_precursor	cgB1_00854	transcript	fbpC_1
N_19_l_71185	19349	C	T	synonymous_variant,upstream_gene_variant,upstream_gene_variant	p.Glu642Glu,,	Galactofuranosyl_transferase_GlfT2,Decaprenyl-phosphate_phosphoribosyltransferase,undecaprenyl_pyrophosphate_phosphatase	cgB1_00858,cgB1_00856,cgB1_00857	transcript,transcript,transcript	glfT2,cgB1_00856,cgB1_00857
N_19_l_71185	34453	C	T	upstream_gene_variant,upstream_gene_variant,intergenic_region		Serine--tRNA_ligase,HTH-type_transcriptional_repressor_DasR,Serine--tRNA_ligase-HTH-type_transcriptional_repressor_DasR	cgB1_00868,cgB1_00869,cgB1_00868-cgB1_00869	transcript,transcript,intergenic_region	serS,dasR,cgB1_00868-cgB1_00869
N_19_l_71185	47440	C	T	synonymous_variant	p.Ile102Ile	Inner_membrane_permease_YgbN	cgB1_00883	transcript	ygbN
N_19_l_71185	48828	C	T	intergenic_region		Inner_membrane_permease_YgbN-Pyruvate_kinase	cgB1_00883-cgB1_00884	intergenic_region	cgB1_00883-cgB1_00884
N_20_l_66857	17361	C	T	missense_variant,upstream_gene_variant	p.Pro253Ser,	Hca_operon_transcriptional_activator,putative_5-dehydro-4-deoxyglucarate_dehydratase	cgB1_00923,cgB1_00924	transcript,transcript	hcaR,cgB1_00924
N_20_l_66857	23958	G	A	missense_variant,upstream_gene_variant,upstream_gene_variant	p.Pro7Leu,,	hypothetical_protein,hypothetical_protein,Arsenical_resistance_operon_repressor	cgB1_00931,cgB1_00932,cgB1_00933	transcript,transcript,transcript	cgB1_00931,cgB1_00932,arsR_1
N_20_l_66857	53399	A	G	missense_variant	p.Asn231Asp	HTH-type_transcriptional_regulator_CatM	cgB1_00958	transcript	catM
N_14_l_90679	39816	G	A	upstream_gene_variant,upstream_gene_variant,intergenic_region		Lipoprotein_signal_peptidase,hypothetical_protein,Lipoprotein_signal_peptidase-hypothetical_protein	cgB1_01007,cgB1_01008,cgB1_01007-cgB1_01008	transcript,transcript,intergenic_region	lspA,cgB1_01008,cgB1_01007-cgB1_01008
N_14_l_90679	46266	G	A	synonymous_variant	p.Ile78Ile	DNA_polymerase_IV	cgB1_01013	transcript	dinB
N_14_l_90679	53217	AGGTGGATGCGGCCAGGGTGG	AGGTGGATGCGGCCAGGGTGGATGCGGCCAGGGTGG	inframe_insertion,upstream_gene_variant	p.Lys269_Ala273dup,	Cell_wall_synthesis_protein_Wag31,hypothetical_protein	cgB1_01019,cgB1_01018	transcript,transcript	cgB1_01019,cgB1_01018
N_14_l_90679	60568	G	A	missense_variant	p.Thr83Ile	UDP-N-acetylmuramate--L-alanine_ligase	cgB1_01026	transcript	murC
N_14_l_90679	72487	G	A	missense_variant,upstream_gene_variant	p.Thr278Ile,	Ribosomal_RNA_small_subunit_methyltransferase_H,Cell_division_protein_FtsL	cgB1_01035,cgB1_01034	transcript,transcript	rsmH,ftsL
N_14_l_90679	73351	G	A	upstream_gene_variant,intergenic_region		Ribosomal_RNA_small_subunit_methyltransferase_H,Ribosomal_RNA_small_subunit_methyltransferase_H-cell_division_protein_MraZ	cgB1_01035,cgB1_01035-cgB1_01036	transcript,intergenic_region	rsmH,cgB1_01035-cgB1_01036
N_14_l_90679	74362	G	A	upstream_gene_variant,intergenic_region		cell_division_protein_MraZ,cell_division_protein_MraZ-hypothetical_protein	cgB1_01036,cgB1_01036-cgB1_01037	transcript,intergenic_region	cgB1_01036,cgB1_01036-cgB1_01037
N_14_l_90679	74928	G	A	missense_variant	p.Leu55Phe	hypothetical_protein	cgB1_01037	transcript	cgB1_01037
N_57_l_6209	4545	G	A	synonymous_variant,upstream_gene_variant	p.Asp14Asp,	Cob_I_yrinic_acid_a_c-diamideadenosyltransferase,UDP-N-acetylglucosamine1-carboxyvinyltransferase	cgB1_01055,cgB1_01056	transcript,transcript	cgB1_01055,murA
N_8_l_107633	9946	G	A	synonymous_variant	p.Gly51Gly	Acetylornithine_aminotransferase	cgB1_01066	transcript	argD
N_8_l_107633	16341	G	A	upstream_gene_variant,intergenic_region		Lipase_2_precursor,Lipase_2_precursor-Phenylalanine--tRNA_ligase_beta_subunit	cgB1_01072,cgB1_01072-cgB1_01073	transcript,intergenic_region	cgB1_01072,cgB1_01072-cgB1_01073
N_8_l_107633	27102	G	A	stop_gained,upstream_gene_variant,upstream_gene_variant	p.Gln42*,,	hypothetical_protein,sn-glycerol-3-phosphate_transport_systempermease_protein_UgpA,hypothetical_protein	cgB1_01081,cgB1_01080,cgB1_01082	transcript,transcript,transcript	cgB1_01081,ugpA,cgB1_01082
N_8_l_107633	64441	G	A	upstream_gene_variant,intergenic_region		hypothetical_protein,Trypsin-hypothetical_protein	cgB1_01115,cgB1_01114-cgB1_01115	transcript,intergenic_region	cgB1_01115,cgB1_01114-cgB1_01115
N_8_l_107633	77424	AC	ACC	frameshift_variant,upstream_gene_variant,upstream_gene_variant	p.Gln237fs,,	Arginine-binding_extracellular_protein_ArtPprecursor,glutamine_ABC_transporter_periplasmic_protein,Inner_membrane_amino-acid_ABC_transporterpermease_protein_YecS	cgB1_01132,cgB1_01133,cgB1_01134	transcript,transcript,transcript	artP,cgB1_01133,yecS
N_8_l_107633	106060	C	T	intergenic_region		hypothetical_protein-hypothetical_protein	cgB1_01162-cgB1_01164	intergenic_region	cgB1_01162-cgB1_01164
N_13_l_92392	23329	G	A	missense_variant	p.Pro66Ser	Serine_protease_Do-like_HtrA	cgB1_01187	transcript	htrA
N_13_l_92392	38688	G	A	missense_variant	p.Glu184Lys	FtsX-like_permease_family_protein	cgB1_01207	transcript	cgB1_01207
N_13_l_92392	53156	G	A	missense_variant	p.Pro218Ser	putative_ATP-dependent_helicase_Lhr	cgB1_01217	transcript	cgB1_01217
N_13_l_92392	54813	C	T	synonymous_variant	p.Phe65Phe	Thymidylate_synthase	cgB1_01219	transcript	thyA
N_13_l_92392	62859	G	A	missense_variant	p.Ser1774Phe	Erythronolide_synthase__modules_5_and_6	cgB1_01227	transcript	eryA
N_13_l_92392	63085	G	A	missense_variant	p.Leu1699Phe	Erythronolide_synthase__modules_5_and_6	cgB1_01227	transcript	eryA
N_13_l_92392	65961	G	A	missense_variant	p.Ser740Phe	Erythronolide_synthase__modules_5_and_6	cgB1_01227	transcript	eryA
N_13_l_92392	66414	G	A	missense_variant	p.Ala589Val	Erythronolide_synthase__modules_5_and_6	cgB1_01227	transcript	eryA
N_13_l_92392	87616	G	A	missense_variant	p.Gly362Asp	hypothetical_protein	cgB1_01246	transcript	cgB1_01246
N_10_l_100862	8035	C	T	missense_variant,upstream_gene_variant	p.Gly182Ser,	Kinase_A_inhibitor,KipI_antagonist	cgB1_01266,cgB1_01265	transcript,transcript	kipI,kipA
N_10_l_100862	10319	AT	A	frameshift_variant,upstream_gene_variant	p.Ile114fs,	Natural_resistance-associated_macrophageprotein,HTH-type_transcriptional_regulator_LutR	cgB1_01268,cgB1_01269	transcript,transcript	cgB1_01268,lutR_3
N_10_l_100862	24100	C	T	missense_variant,upstream_gene_variant	p.Gly485Glu,	Transposase_DDE_domain_protein,von_Willebrand_factor_type_A_domain_protein	cgB1_01281,cgB1_01280	transcript,transcript	cgB1_01281,cgB1_01280
N_10_l_100862	24605	C	T	missense_variant	p.Asp317Asn	Transposase_DDE_domain_protein	cgB1_01281	transcript	cgB1_01281
N_10_l_100862	24664	C	T	missense_variant	p.Ser297Asn	Transposase_DDE_domain_protein	cgB1_01281	transcript	cgB1_01281
N_10_l_100862	26499	C	T	synonymous_variant,upstream_gene_variant	p.Ala366Ala,	Exodeoxyribonuclease_7_large_subunit,exodeoxyribonuclease_VII_small_subunit	cgB1_01284,cgB1_01283	transcript,transcript	xseA,cgB1_01283
N_10_l_100862	33808	G	A	synonymous_variant	p.Asn261Asn	Diacylglycerolacyltransferase/mycolyltransferase_Ag85A_precursor	cgB1_01291	transcript	fbpA_2
N_10_l_100862	38680	G	T	missense_variant,upstream_gene_variant,upstream_gene_variant	p.Pro5Thr,,	hypothetical_protein,hypothetical_protein,hypothetical_protein	cgB1_01297,cgB1_01296,cgB1_01298	transcript,transcript,transcript	cgB1_01297,cgB1_01296,cgB1_01298
N_10_l_100862	43739	C	T	upstream_gene_variant,intergenic_region		hypothetical_protein,Inner_membrane_protein_YrbG-hypothetical_protein	cgB1_01306,cgB1_01305-cgB1_01306	transcript,intergenic_region	cgB1_01306,cgB1_01305-cgB1_01306
N_10_l_100862	62922	C	T	missense_variant,upstream_gene_variant	p.Ala22Thr,	OsmC-like_protein,hypothetical_protein	cgB1_01327,cgB1_01328	transcript,transcript	cgB1_01327,cgB1_01328
N_68_l_2964	2876	A	G
N_68_l_2964	2882	GAAA	GAA
N_68_l_2964	2909	A	G
N_38_l_16724	8201	C	T	missense_variant	p.Thr307Ile	putative_adenylyltransferase/sulfurtransferaseMoeZ	cgB1_01384	transcript	moeZ_2
N_38_l_16724	8205	C	A	synonymous_variant	p.Pro308Pro	putative_adenylyltransferase/sulfurtransferaseMoeZ	cgB1_01384	transcript	moeZ_2
N_38_l_16724	8661	G	A	stop_gained	p.Gln185*	hypothetical_protein	cgB1_01385	transcript	cgB1_01385
N_34_l_24063	3603	C	A	missense_variant,upstream_gene_variant	p.Thr80Asn,	Transcriptional_regulatory_protein_LiaR,Beta-lactam-inducible_penicillin-bindingprotein	cgB1_01397,cgB1_01398	transcript,transcript	liaR_1,pbp
N_34_l_24063	11260	G	A	missense_variant	p.Asp199Asn	Malate:quinone_oxidoreductase	cgB1_01404	transcript	mqo
N_34_l_24063	13117	C	T	missense_variant	p.Pro178Ser	3-demethylubiquinone-9_3-methyltransferase	cgB1_01406	transcript	cgB1_01406
N_34_l_24063	21625	C	T	missense_variant	p.Arg144His	Glutathione_import_ATP-binding_protein_GsiA	cgB1_01413	transcript	gsiA_1
N_111_l_590	56	G	T	intergenic_region
N_111_l_590	151	T	C	intergenic_region
N_111_l_590	160	G	A	intergenic_region
N_111_l_590	163	G	A	intergenic_region
N_111_l_590	376	T	C	intergenic_region
N_111_l_590	390	C	G	intergenic_region
N_111_l_590	391	A	G	intergenic_region
N_111_l_590	397	A	T	intergenic_region
N_111_l_590	406	A	G	intergenic_region
N_111_l_590	408	A	T	intergenic_region
N_111_l_590	467	A	G	intergenic_region
N_111_l_590	471	A	G	intergenic_region
N_111_l_590	503	A	G	intergenic_region
N_111_l_590	505	C	G	intergenic_region
N_111_l_590	509	A	G	intergenic_region
N_111_l_590	528	C	T	intergenic_region
N_111_l_590	535	A	G	intergenic_region
N_64_l_3335	2341	A	G	intergenic_region
N_64_l_3335	3176	G	A	intergenic_region
N_32_l_26082	18780	G	A	missense_variant,upstream_gene_variant	p.Ala343Val,	Sensor_histidine_kinase_MtrB,Transcriptional_regulatory_protein_TcrA	cgB1_01474,cgB1_01473	transcript,transcript	mtrB_1,tcrA
N_32_l_26082	20581	T	C	synonymous_variant,upstream_gene_variant	p.Gly70Gly,	hypothetical_protein,hypothetical_protein	cgB1_01476,cgB1_01475	transcript,transcript	cgB1_01476,cgB1_01475
N_3_l_160402	4383	C	T	missense_variant	p.Val292Met	Methylmalonyl-CoA_mutase_small_subunit	cgB1_01484	transcript	mutA
N_3_l_160402	11618	C	T	synonymous_variant	p.Glu97Glu	Ferrochelatase	cgB1_01491	transcript	hemH
N_3_l_160402	14068	C	T	upstream_gene_variant,intergenic_region		Peptidoglycan_endopeptidase_RipA_precursor,Peptidoglycan_endopeptidase_RipA_precursor-hypothetical_protein	cgB1_01492,cgB1_01492-cgB1_01493	transcript,intergenic_region	ripA_3,cgB1_01492-cgB1_01493
N_3_l_160402	15046	G	A	upstream_gene_variant,upstream_gene_variant,intergenic_region		hypothetical_protein,Aconitate_hydratase,hypothetical_protein-Aconitate_hydratase	cgB1_01493,cgB1_01494,cgB1_01493-cgB1_01494	transcript,transcript,intergenic_region	cgB1_01493,acn,cgB1_01493-cgB1_01494
N_3_l_160402	20584	C	T	upstream_gene_variant,upstream_gene_variant,upstream_gene_variant,upstream_gene_variant,intergenic_region		putative_sugar_epimerase_YhfK,hypothetical_protein,hypothetical_protein,hypothetical_protein,hypothetical_protein-hypothetical_protein	cgB1_01497,cgB1_01498,cgB1_01499,cgB1_01500,cgB1_01498-cgB1_01499	transcript,transcript,transcript,transcript,intergenic_region	yhfK_3,cgB1_01498,cgB1_01499,cgB1_01500,cgB1_01498-cgB1_01499
N_3_l_160402	26204	C	T	missense_variant,upstream_gene_variant	p.Ser40Phe,	hypothetical_protein,hypothetical_protein	cgB1_01503,cgB1_01502	transcript,transcript	cgB1_01503,cgB1_01502
N_3_l_160402	54571	C	T	synonymous_variant	p.Asp76Asp	Glucose-6-phosphate_1-dehydrogenase	cgB1_01528	transcript	zwf
N_3_l_160402	69023	C	T	missense_variant,upstream_gene_variant	p.Ala293Thr,	Putative_sporulation_transcription_regulatorWhiA,Glyceraldehyde-3-phosphate_dehydrogenase	cgB1_01539,cgB1_01538	transcript,transcript	whiA,gap_1
N_3_l_160402	70520	C	T	missense_variant	p.Ala139Thr	Putative_gluconeogenesis_factor	cgB1_01540	transcript	cgB1_01540
N_3_l_160402	84621	G	A	synonymous_variant	p.Asp191Asp	S-adenosylmethionine_synthase	cgB1_01553	transcript	metK
N_3_l_160402	88950	C	T	synonymous_variant	p.Glu66Glu	orotidine_5'-phosphate_decarboxylase	cgB1_01558	transcript	cgB1_01558
N_3_l_160402	111788	C	T	missense_variant,upstream_gene_variant	p.Gly54Glu,	Putative_Holliday_junction_resolvase,putative_aminodeoxychorismate_lyase	cgB1_01581,cgB1_01580	transcript,transcript	yrrK,cgB1_01580
N_3_l_160402	118349	C	T	synonymous_variant	p.Lys410Lys	Aspartate--tRNA_ligase	cgB1_01585	transcript	aspS
N_3_l_160402	143088	G	A	synonymous_variant	p.Ser145Ser	preprotein_translocase_subunit_SecF	cgB1_01604	transcript	cgB1_01604
N_3_l_160402	144790	G	A	synonymous_variant	p.Leu212Leu	preprotein_translocase_subunit_SecD	cgB1_01605	transcript	cgB1_01605
N_4_l_140126	22207	C	T	missense_variant,upstream_gene_variant	p.Ser298Phe,	preprotein_translocase_subunit_SecY,Adenylate_kinase	cgB1_01645,cgB1_01646	transcript,transcript	cgB1_01645,adk
N_4_l_140126	76958	G	A	stop_gained	p.Trp51*	hypothetical_protein	cgB1_01698	transcript	cgB1_01698
N_4_l_140126	119365	T	C	upstream_gene_variant,upstream_gene_variant,intergenic_region		O-succinylhomoserine_sulfhydrylase,Carbon_starvation_protein_A,O-succinylhomoserine_sulfhydrylase-Carbon_starvation_protein_A	cgB1_01736,cgB1_01737,cgB1_01736-cgB1_01737	transcript,transcript,intergenic_region	metZ,cstA,cgB1_01736-cgB1_01737
N_4_l_140126	132983	G	A	synonymous_variant,upstream_gene_variant	p.Ser88Ser,	putative_siderophore_transport_systemATP-binding_protein_YusV,Vibriobactin_utilization_protein_ViuB	cgB1_01748,cgB1_01747	transcript,transcript	yusV_4,viuB_3
N_4_l_140126	133068	G	A	missense_variant	p.Ala60Val	putative_siderophore_transport_systemATP-binding_protein_YusV	cgB1_01748	transcript	yusV_4
N_23_l_51838	11072	C	T	upstream_gene_variant,intergenic_region		putative_ABC_transporter_ATP-bindingprotein/MT2552,putative_ABC_transporter_ATP-bindingprotein/MT2552-hypothetical_protein	cgB1_01768,cgB1_01768-cgB1_01769	transcript,intergenic_region	cgB1_01768,cgB1_01768-cgB1_01769
N_23_l_51838	17413	C	T	synonymous_variant	p.Gly115Gly	hypothetical_protein	cgB1_01775	transcript	cgB1_01775
N_24_l_48547	297	C	T	missense_variant	p.Val177Ile	Sensory_transduction_protein_regX3	cgB1_01814	transcript	regX3_2
N_24_l_48547	35879	C	T	upstream_gene_variant,upstream_gene_variant,intergenic_region		Succinate_dehydrogenase/Fumarate_reductasetransmembrane_subunit,anaerobic_benzoate_catabolism_transcriptionalregulator,Succinate_dehydrogenase/Fumarate_reductasetransmembrane_subunit-anaerobic_benzoate_catabolism_transcriptionalregulator	cgB1_01847,cgB1_01848,cgB1_01847-cgB1_01848	transcript,transcript,intergenic_region	cgB1_01847,cgB1_01848,cgB1_01847-cgB1_01848
N_24_l_48547	38340	C	T	synonymous_variant	p.Gln356Gln	hypothetical_protein	cgB1_01849	transcript	cgB1_01849
N_26_l_47277	3144	G	A	missense_variant,upstream_gene_variant	p.Gly445Asp,	Putative_multidrug_export_ATP-binding/permeaseprotein,putative_kinase_inhibitor_protein	cgB1_01859,cgB1_01860	transcript,transcript	cgB1_01859,cgB1_01860
N_26_l_47277	36169	A	G	synonymous_variant,upstream_gene_variant	p.Gln55Gln,	Sec-independent_protein_translocase_proteinTatAy,Sec-independent_protein_translocase_proteinTatC	cgB1_01890,cgB1_01891	transcript,transcript	tatAy_2,tatC
N_41_l_14523	1588	C	T	upstream_gene_variant,intergenic_region		Replicase_family_protein,hypothetical_protein-Replicase_family_protein	cgB1_01902,cgB1_01901-cgB1_01902	transcript,intergenic_region	cgB1_01902,cgB1_01901-cgB1_01902
N_41_l_14523	1617	A	G	upstream_gene_variant,intergenic_region		Replicase_family_protein,hypothetical_protein-Replicase_family_protein	cgB1_01902,cgB1_01901-cgB1_01902	transcript,intergenic_region	cgB1_01902,cgB1_01901-cgB1_01902
N_41_l_14523	1627	A	G	upstream_gene_variant,intergenic_region		Replicase_family_protein,hypothetical_protein-Replicase_family_protein	cgB1_01902,cgB1_01901-cgB1_01902	transcript,intergenic_region	cgB1_01902,cgB1_01901-cgB1_01902
N_41_l_14523	1644	C	T	synonymous_variant	p.Asn5Asn	Replicase_family_protein	cgB1_01902	transcript	cgB1_01902
N_41_l_14523	1648	C	T	missense_variant	p.His7Tyr	Replicase_family_protein	cgB1_01902	transcript	cgB1_01902
N_41_l_14523	7632	G	A	missense_variant,upstream_gene_variant	p.Asp81Asn,	hypothetical_protein,hypothetical_protein	cgB1_01905,cgB1_01904	transcript,transcript	cgB1_01905,cgB1_01904
N_49_l_8578	4643	C	T	synonymous_variant,upstream_gene_variant	p.Ala194Ala,	Disulfide_bond_formation_protein_D_precursor,Thiol:disulfide_interchange_protein_DsbD	cgB1_01916,cgB1_01917	transcript,transcript	bdbD_1,dsbD
N_37_l_18244	18098	G	A	intergenic_region
N_28_l_40749	13709	G	A	synonymous_variant	p.Gln325Gln	Abi-like_protein	cgB1_01964	transcript	cgB1_01964
N_28_l_40749	31061	G	A	missense_variant,upstream_gene_variant	p.Leu119Phe,	hypothetical_protein,hypothetical_protein	cgB1_01980,cgB1_01979	transcript,transcript	cgB1_01980,cgB1_01979
N_2_l_165789	7395	G	A	synonymous_variant	p.Gly25Gly	Ribosomal_RNA_small_subunit_methyltransferase_E	cgB1_01994	transcript	rsmE
N_2_l_165789	10555	G	A	missense_variant,upstream_gene_variant	p.Pro108Ser,	Oxygen-independent_coproporphyrinogen-IIIoxidase_1,hypothetical_protein	cgB1_01997,cgB1_01998	transcript,transcript	hemN,cgB1_01998
N_2_l_165789	20611	C	T	missense_variant	p.Asp334Asn	Peptidyl-dipeptidase_dcp	cgB1_02006	transcript	dcp
N_2_l_165789	24259	C	T	missense_variant,upstream_gene_variant	p.Pro478Ser,	Trehalose_synthase/amylase_TreS,Maltokinase	cgB1_02008,cgB1_02009	transcript,transcript	treS,mak1
N_2_l_165789	30864	C	T	synonymous_variant	p.Val109Val	Branched-chain_amino_acid_transport_system_2carrier_protein	cgB1_02015	transcript	brnQ
N_2_l_165789	50296	C	T	synonymous_variant	p.Thr368Thr	hypothetical_protein	cgB1_02031	transcript	cgB1_02031
N_2_l_165789	52150	C	T	synonymous_variant,upstream_gene_variant	p.Leu74Leu,	Putative_glucose-6-phosphate_1-epimerase,Sodium_Bile_acid_symporter_family_protein	cgB1_02033,cgB1_02032	transcript,transcript	yeaD,cgB1_02032
N_2_l_165789	63865	C	T	missense_variant,upstream_gene_variant	p.Ser465Phe,	hypothetical_protein,hypothetical_protein	cgB1_02041,cgB1_02042	transcript,transcript	cgB1_02041,cgB1_02042
N_2_l_165789	64257	C	T	synonymous_variant	p.Ala18Ala	hypothetical_protein	cgB1_02042	transcript	cgB1_02042
N_2_l_165789	74555	C	T	missense_variant,upstream_gene_variant	p.Ala180Thr,	ComE_operon_protein_1,Competence_protein	cgB1_02053,cgB1_02052	transcript,transcript	comEA,cgB1_02052
N_2_l_165789	93375	C	T	missense_variant,upstream_gene_variant	p.Ser116Phe,	hypothetical_protein,Quercetin_2_3-dioxygenase	cgB1_02070,cgB1_02071	transcript,transcript	cgB1_02070,yhhW
N_2_l_165789	109808	C	T	missense_variant	p.Ala59Val	Phenoxybenzoate_dioxygenase_subunit_beta	cgB1_02088	transcript	pobB
N_94_l_1182	737	A	G	synonymous_variant,upstream_gene_variant	p.Asn87Asn,	HTH-type_transcriptional_regulator_CmtR,Cadmium_resistance_transporter	cgB1_02143,cgB1_02142	transcript,transcript	cmtR,cgB1_02142
N_29_l_35121	4206	C	T	missense_variant,upstream_gene_variant	p.Arg28His,	DNA_polymerase_III_subunit_tau,Adenylate_cyclase_2	cgB1_02151,cgB1_02152	transcript,transcript	dnaX_2,cyaB
N_29_l_35121	5524	C	T	missense_variant	p.Ser391Phe	Adenylate_cyclase_2	cgB1_02152	transcript	cyaB
N_29_l_35121	19694	G	A	upstream_gene_variant,intergenic_region		Soluble_epoxide_hydrolase,hypothetical_protein-Soluble_epoxide_hydrolase	cgB1_02166,cgB1_02165-cgB1_02166	transcript,intergenic_region	cgB1_02166,cgB1_02165-cgB1_02166
N_29_l_35121	24886	G	A	upstream_gene_variant,upstream_gene_variant,intergenic_region		Ultraviolet_N-glycosylase/AP_lyase,cAMP_receptor_protein,hypothetical_protein-cAMP_receptor_protein	cgB1_02170,cgB1_02172,cgB1_02171-cgB1_02172	transcript,transcript,intergenic_region	pdg,crp,cgB1_02171-cgB1_02172
N_29_l_35121	25206	C	T	synonymous_variant,upstream_gene_variant	p.Ile26Ile,	cAMP_receptor_protein,Ultraviolet_N-glycosylase/AP_lyase	cgB1_02172,cgB1_02170	transcript,transcript	crp,pdg
N_29_l_35121	25572	C	T	synonymous_variant	p.Asp148Asp	cAMP_receptor_protein	cgB1_02172	transcript	crp
N_11_l_94683	4049	C	T	missense_variant,upstream_gene_variant	p.Pro100Leu,	Glucosamine-6-phosphate_deaminase,Sucrose-6-phosphate_hydrolase	cgB1_02186,cgB1_02187	transcript,transcript	nagB,scrB
N_11_l_94683	11449	C	T	missense_variant	p.Ala31Val	Inner_membrane_metabolite_transport_proteinYhjE	cgB1_02192	transcript	yhjE_4
N_11_l_94683	24070	T	C	missense_variant,upstream_gene_variant	p.Thr325Ala,	hypothetical_protein,hypothetical_protein	cgB1_02204,cgB1_02203	transcript,transcript	cgB1_02204,cgB1_02203
N_11_l_94683	48512	G	A	missense_variant	p.Ala283Thr	putative_sensor_histidine_kinase_TcrY	cgB1_02225	transcript	tcrY
N_11_l_94683	52726	G	A	missense_variant	p.Ala20Thr	putative_methyltransferase_YcgJ	cgB1_02229	transcript	ycgJ_2
N_11_l_94683	58778	C	T	upstream_gene_variant,intergenic_region		Phosphoribosylaminoimidazole-succinocarboxamidesynthase,hypothetical_protein-Phosphoribosylaminoimidazole-succinocarboxamidesynthase	cgB1_02235,cgB1_02234-cgB1_02235	transcript,intergenic_region	purC,cgB1_02234-cgB1_02235
N_11_l_94683	72560	T	C	missense_variant	p.Tyr232His	hemolysin-III_related	cgB1_02244	transcript	cgB1_02244
N_11_l_94683	76670	C	T	synonymous_variant	p.Thr313Thr	Phosphoribosylformylglycinamidine_cyclo-ligase	cgB1_02248	transcript	purM
N_11_l_94683	88313	C	T	missense_variant	p.Ser253Phe	Phosphate_import_ATP-binding_protein_PstB_3	cgB1_02259	transcript	pstB3
N_35_l_22732	4772	G	A	missense_variant	p.Gly270Glu	NAD-dependent_protein_deacetylase	cgB1_02270	transcript	cobB_2
N_35_l_22732	4972	C	T	intergenic_region		NAD-dependent_protein_deacetylase-Extracellular_esterase_EstB_precursor	cgB1_02270-cgB1_02271	intergenic_region	cgB1_02270-cgB1_02271
N_35_l_22732	13764	G	A	synonymous_variant	p.Gly201Gly	Urease_accessory_protein_UreD	cgB1_02281	transcript	ureD1
N_35_l_22732	22664	G	A
N_30_l_30389	6102	C	T	stop_gained	p.Arg45*	High-affinity_branched-chain_amino_acidtransport_ATP-binding_protein_LivF	cgB1_02300	transcript	livF
N_30_l_30389	9131	C	T	synonymous_variant	p.Arg235Arg	Glyceraldehyde-3-phosphate_dehydrogenase	cgB1_02303	transcript	gap_2
N_30_l_30389	12941	C	T	missense_variant,upstream_gene_variant	p.Val254Ile,	Ribose-phosphate_pyrophosphokinase,DNA_alkylation_repair_enzyme	cgB1_02308,cgB1_02307	transcript,transcript	prs,cgB1_02307
N_30_l_30389	13619	C	T	missense_variant	p.Ala28Thr	Ribose-phosphate_pyrophosphokinase	cgB1_02308	transcript	prs
N_95_l_1158	491	T	C	synonymous_variant	p.Gly159Gly	Transposase	cgB1_02324	transcript	cgB1_02324
N_95_l_1158	524	T	G	synonymous_variant	p.Arg170Arg	Transposase	cgB1_02324	transcript	cgB1_02324
N_95_l_1158	533	T	C	synonymous_variant	p.Ser173Ser	Transposase	cgB1_02324	transcript	cgB1_02324
N_95_l_1158	542	G	A	synonymous_variant	p.Gly176Gly	Transposase	cgB1_02324	transcript	cgB1_02324
N_31_l_26232	972	C	T	missense_variant	p.Gly486Asp	Cytosol_aminopeptidase	cgB1_02326	transcript	pepA
N_31_l_26232	13138	C	T	missense_variant,upstream_gene_variant	p.Pro139Ser,	Cytochrome_c_oxidase_polypeptide_4,hypothetical_protein	cgB1_02336,cgB1_02337	transcript,transcript	ctaF,cgB1_02337
N_39_l_16528	1352	G	A	synonymous_variant	p.Glu298Glu	Periplasmic_beta-glucosidase_precursor	cgB1_02361	transcript	bglX
N_39_l_16528	2586	G	A	synonymous_variant	p.Lys13Lys	S-_hydroxymethyl_mycothiol_dehydrogenase	cgB1_02362	transcript	cgB1_02362
N_39_l_16528	8514	G	A	synonymous_variant,upstream_gene_variant,upstream_gene_variant	p.Gly97Gly,,	Undecaprenyl-phosphate_mannosyltransferase,hypothetical_protein,RNase_H	cgB1_02368,cgB1_02367,cgB1_02369	transcript,transcript,transcript	cgB1_02368,cgB1_02367,cgB1_02369
N_39_l_16528	15691	G	A	missense_variant	p.Asp29Asn	Disulfide_bond_formation_protein_D_precursor	cgB1_02374	transcript	bdbD_2
N_52_l_7882	3140	C	T	missense_variant,upstream_gene_variant	p.Gly359Asp,	Aspartokinase,Aspartate-semialdehyde_dehydrogenase	cgB1_02392,cgB1_02391	transcript,transcript	lysC,asd
N_52_l_7882	3225	CCTGAAGCT	CCT	inframe_deletion,upstream_gene_variant	p.Leu329_Gln330del,	Aspartokinase,Aspartate-semialdehyde_dehydrogenase	cgB1_02392,cgB1_02391	transcript,transcript	lysC,asd
N_52_l_7882	6171	C	T	missense_variant	p.Thr196Ile	2-isopropylmalate_synthase	cgB1_02394	transcript	leuA
N_52_l_7882	6371	A	G	missense_variant	p.Lys263Glu	2-isopropylmalate_synthase	cgB1_02394	transcript	leuA
N_109_l_658	534	T	C	intergenic_region
N_109_l_658	561	C	A	intergenic_region
N_109_l_658	562	G	T	intergenic_region
N_109_l_658	603	T	G	intergenic_region
N_27_l_41915	1070	C	T	missense_variant,upstream_gene_variant	p.Leu296Phe,	hypothetical_protein,Energy-coupling_factor_transporter_transmembraneprotein_EcfT	cgB1_02397,cgB1_02398	transcript,transcript	cgB1_02397,ecfT_1
N_27_l_41915	29845	C	T	missense_variant,upstream_gene_variant	p.Glu73Lys,	30S_ribosomal_protein_S7,Elongation_factor_G	cgB1_02433,cgB1_02432	transcript,transcript	rpsG,fusA
N_36_l_20057	12402	G	A	intergenic_region		hypothetical_protein-Maltose_transport_system_permease_protein_MalG	cgB1_02458-cgB1_02459	intergenic_region	cgB1_02458-cgB1_02459
N_117_l_552	32	G	C	intergenic_region
N_117_l_552	35	C	T	intergenic_region
N_117_l_552	38	G	A	intergenic_region
N_117_l_552	44	T	C	intergenic_region
N_117_l_552	50	C	G	intergenic_region
N_117_l_552	53	C	T	intergenic_region
N_117_l_552	56	C	A	intergenic_region
N_117_l_552	59	G	C	intergenic_region
N_117_l_552	65	A	G	intergenic_region
N_117_l_552	89	C	T	intergenic_region
N_117_l_552	92	A	G	intergenic_region
N_117_l_552	97	C	T	intergenic_region
N_117_l_552	98	T	C	intergenic_region
N_117_l_552	101	T	C	intergenic_region
N_117_l_552	111	A	G	intergenic_region
N_117_l_552	113	T	C	intergenic_region
N_117_l_552	134	G	A	intergenic_region
N_117_l_552	207	G	A	intergenic_region
N_117_l_552	270	A	G	intergenic_region
N_117_l_552	407	A	G	intergenic_region
N_117_l_552	408	T	C	intergenic_region
N_7_l_111256	6957	G	A	missense_variant,upstream_gene_variant	p.Ala478Thr,	putative_decaprenylphosphoryl-beta-D-riboseoxidase,Acetoacetyl-CoA_reductase	cgB1_02480,cgB1_02481	transcript,transcript	dprE1,phbB_2
N_7_l_111256	15154	C	T	upstream_gene_variant,intergenic_region		3-oxoacyl-[acyl-carrier-protein]_reductase_FabG,3-oxoacyl-[acyl-carrier-protein]_reductase_FabG-hypothetical_protein	cgB1_02485,cgB1_02485-cgB1_02486	transcript,intergenic_region	fabG_3,cgB1_02485-cgB1_02486
N_7_l_111256	15342	G	A	upstream_gene_variant,intergenic_region		hypothetical_protein,3-oxoacyl-[acyl-carrier-protein]_reductase_FabG-hypothetical_protein	cgB1_02486,cgB1_02485-cgB1_02486	transcript,intergenic_region	cgB1_02486,cgB1_02485-cgB1_02486
N_7_l_111256	18716	G	A	missense_variant	p.Arg102Lys	sensory_histidine_kinase_UhpB	cgB1_02488	transcript	cgB1_02488
N_7_l_111256	33282	G	A	missense_variant	p.Gly113Asp	Acetyltransferase__GNAT__family_protein	cgB1_02496	transcript	cgB1_02496
N_7_l_111256	37597	C	T	missense_variant	p.Ala169Thr	hypothetical_protein	cgB1_02501	transcript	cgB1_02501
N_7_l_111256	39426	G	A	missense_variant	p.Ser195Phe	Sulfate_transport_system_permease_protein_CysW	cgB1_02503	transcript	cysW
N_7_l_111256	40373	C	T	synonymous_variant,upstream_gene_variant	p.Gln63Gln,	putative_cold_shock_protein_A,Sulfate_transport_system_permease_protein_CysW	cgB1_02504,cgB1_02503	transcript,transcript	cspA_2,cysW
N_7_l_111256	43494	T	C	missense_variant,upstream_gene_variant	p.Val59Ala,	HTH-type_transcriptional_regulator_DegA,Glucose-6-phosphate_3-dehydrogenase	cgB1_02507,cgB1_02506	transcript,transcript	degA_2,ntdC
N_7_l_111256	45693	C	T	missense_variant,upstream_gene_variant	p.Arg207His,	putative_oxidoreductase_YvaA,hypothetical_protein	cgB1_02509,cgB1_02508	transcript,transcript	yvaA,cgB1_02508
N_7_l_111256	60768	G	A	missense_variant,upstream_gene_variant	p.Glu129Lys,	Neutral_endopeptidase,hypothetical_protein	cgB1_02522,cgB1_02521	transcript,transcript	pepO,cgB1_02521
N_7_l_111256	67933	C	T	missense_variant,upstream_gene_variant	p.Gly161Ser,	DNA-3-methyladenine_glycosylase_1,Threonine_efflux_protein	cgB1_02531,cgB1_02530	transcript,transcript	tag_1,rhtC_2
N_7_l_111256	85857	C	T	synonymous_variant	p.Asn284Asn	MarR_family_protein	cgB1_02549	transcript	cgB1_02549
N_7_l_111256	87710	C	T	synonymous_variant,upstream_gene_variant	p.Gly94Gly,	Carboxylesterase_NlhH,Alpha-D-glucose-1-phosphate_phosphatase_YihX	cgB1_02552,cgB1_02551	transcript,transcript	nlhH,yihX
N_7_l_111256	99495	C	T	upstream_gene_variant,upstream_gene_variant,intergenic_region		Glyoxalase/Bleomycin_resistanceprotein/Dioxygenase_superfamily_protein,HTH-type_transcriptional_repressor_GlcR,Glyoxalase/Bleomycin_resistanceprotein/Dioxygenase_superfamily_protein-HTH-type_transcriptional_repressor_GlcR	cgB1_02563,cgB1_02564,cgB1_02563-cgB1_02564	transcript,transcript,intergenic_region	cgB1_02563,glcR,cgB1_02563-cgB1_02564
N_7_l_111256	101289	C	T	synonymous_variant	p.Gly71Gly	hypothetical_protein	cgB1_02567	transcript	cgB1_02567
N_7_l_111256	102459	C	T	missense_variant,upstream_gene_variant	p.Arg300His,	p-aminobenzoyl-glutamate_hydrolase_subunit_B,Inner_membrane_protein_YidH	cgB1_02569,cgB1_02568	transcript,transcript	abgB,yidH
N_7_l_111256	103633	C	T	missense_variant,upstream_gene_variant	p.Ala450Thr,	p-aminobenzoyl-glutamate_transport_protein,p-aminobenzoyl-glutamate_hydrolase_subunit_B	cgB1_02570,cgB1_02569	transcript,transcript	abgT,abgB
N_25_l_47924	8196	G	A	missense_variant,upstream_gene_variant	p.Ala127Thr,	Phosphoglucomutase,camphor_resistance_protein_CrcB	cgB1_02581,cgB1_02580	transcript,transcript	pgm,cgB1_02580
N_25_l_47924	10535	G	A	intergenic_region		Serine/threonine-protein_kinase_PknE-putative_acrylyl-CoA_reductase_AcuI	cgB1_02582-cgB1_02584	intergenic_region	cgB1_02582-cgB1_02584
N_25_l_47924	21628	G	A	upstream_gene_variant,upstream_gene_variant,intergenic_region		Ferritin,Ribonucleoside-diphosphate_reductase_subunitbeta_nrdF2,Ferritin-Ribonucleoside-diphosphate_reductase_subunitbeta_nrdF2	cgB1_02596,cgB1_02597,cgB1_02596-cgB1_02597	transcript,transcript,intergenic_region	ftnA,nrdF2,cgB1_02596-cgB1_02597
N_83_l_1787	39	G	A	upstream_gene_variant,intergenic_region		Zinc-transporting_ATPase,Zinc-transporting_ATPase	cgB1_02626,cgB1_02626	transcript,intergenic_region	zosA_2,cgB1_02626
N_83_l_1787	54	T	C	upstream_gene_variant,intergenic_region		Zinc-transporting_ATPase,Zinc-transporting_ATPase	cgB1_02626,cgB1_02626	transcript,intergenic_region	zosA_2,cgB1_02626
N_83_l_1787	94	A	G	missense_variant	p.Thr10Ala	Zinc-transporting_ATPase	cgB1_02626	transcript	zosA_2
N_83_l_1787	123	G	C	synonymous_variant	p.Leu19Leu	Zinc-transporting_ATPase	cgB1_02626	transcript	zosA_2
N_83_l_1787	150	A	C	synonymous_variant	p.Ala28Ala	Zinc-transporting_ATPase	cgB1_02626	transcript	zosA_2
N_83_l_1787	153	G	C	synonymous_variant	p.Ala29Ala	Zinc-transporting_ATPase	cgB1_02626	transcript	zosA_2
N_83_l_1787	156	G	T	synonymous_variant	p.Ala30Ala	Zinc-transporting_ATPase	cgB1_02626	transcript	zosA_2
N_83_l_1787	159	C	T	synonymous_variant	p.Ile31Ile	Zinc-transporting_ATPase	cgB1_02626	transcript	zosA_2
N_83_l_1787	172	T	C	missense_variant	p.Ser36Pro	Zinc-transporting_ATPase	cgB1_02626	transcript	zosA_2
N_83_l_1787	178	A	G	missense_variant	p.Thr38Ala	Zinc-transporting_ATPase	cgB1_02626	transcript	zosA_2
N_83_l_1787	237	T	C	synonymous_variant	p.Asp57Asp	Zinc-transporting_ATPase	cgB1_02626	transcript	zosA_2
N_83_l_1787	258	G	T	synonymous_variant	p.Gly64Gly	Zinc-transporting_ATPase	cgB1_02626	transcript	zosA_2
N_83_l_1787	290	G	T	missense_variant	p.Gly75Val	Zinc-transporting_ATPase	cgB1_02626	transcript	zosA_2
N_83_l_1787	292	A	G	missense_variant	p.Arg76Gly	Zinc-transporting_ATPase	cgB1_02626	transcript	zosA_2
N_83_l_1787	303	G	A	synonymous_variant	p.Glu79Glu	Zinc-transporting_ATPase	cgB1_02626	transcript	zosA_2
N_83_l_1787	304	G	A	missense_variant	p.Asp80Asn	Zinc-transporting_ATPase	cgB1_02626	transcript	zosA_2
N_83_l_1787	305	A	C	missense_variant	p.Asp80Ala	Zinc-transporting_ATPase	cgB1_02626	transcript	zosA_2
N_83_l_1787	488	G	A	missense_variant	p.Arg141Gln	Zinc-transporting_ATPase	cgB1_02626	transcript	zosA_2
N_83_l_1787	489	G	C	synonymous_variant	p.Arg141Arg	Zinc-transporting_ATPase	cgB1_02626	transcript	zosA_2
N_83_l_1787	660	T	C	synonymous_variant	p.Asp198Asp	Zinc-transporting_ATPase	cgB1_02626	transcript	zosA_2
N_83_l_1787	675	T	C	synonymous_variant	p.Ser203Ser	Zinc-transporting_ATPase	cgB1_02626	transcript	zosA_2
N_83_l_1787	717	G	C	synonymous_variant	p.Pro217Pro	Zinc-transporting_ATPase	cgB1_02626	transcript	zosA_2
N_83_l_1787	718	C	A	missense_variant	p.Arg218Ser	Zinc-transporting_ATPase	cgB1_02626	transcript	zosA_2
N_83_l_1787	720	T	G	synonymous_variant	p.Arg218Arg	Zinc-transporting_ATPase	cgB1_02626	transcript	zosA_2
N_83_l_1787	723	C	T	synonymous_variant	p.Ala219Ala	Zinc-transporting_ATPase	cgB1_02626	transcript	zosA_2
N_83_l_1787	728	A	G	missense_variant	p.His221Arg	Zinc-transporting_ATPase	cgB1_02626	transcript	zosA_2
N_83_l_1787	750	C	G	synonymous_variant	p.Ala228Ala	Zinc-transporting_ATPase	cgB1_02626	transcript	zosA_2
N_83_l_1787	819	A	C	synonymous_variant	p.Gly251Gly	Zinc-transporting_ATPase	cgB1_02626	transcript	zosA_2
N_83_l_1787	911	C	T	missense_variant	p.Pro282Leu	Zinc-transporting_ATPase	cgB1_02626	transcript	zosA_2
N_83_l_1787	1005	T	G
N_83_l_1787	1065	C	G
N_83_l_1787	1066	A	G
N_83_l_1787	1261	T	C
N_83_l_1787	1623	T	G	intergenic_region
N_83_l_1787	1633	T	C	intergenic_region
N_83_l_1787	1639	T	G	intergenic_region
N_83_l_1787	1736	T	C	intergenic_region
N_45_l_14093	7053	C	T	missense_variant,upstream_gene_variant	p.Thr236Ile,	Pyridoxine_kinase,autoinducer-2__AI-2__modifying_protein_LsrG	cgB1_02632,cgB1_02634	transcript,transcript	pdxK_2,cgB1_02634
N_5_l_139904	178	G	A	intergenic_region		putative_ABC_transporter_solute-binding_proteinYclQ_precursor	cgB1_02641	intergenic_region	cgB1_02641
N_5_l_139904	9381	G	A	upstream_gene_variant,intergenic_region		hypothetical_protein,hypothetical_protein-putative_endopeptidase_precursor	cgB1_02648,cgB1_02648-cgB1_02649	transcript,intergenic_region	cgB1_02648,cgB1_02648-cgB1_02649
N_5_l_139904	34323	G	A	missense_variant,upstream_gene_variant	p.Ala61Val,	hypothetical_protein,O-acetyltransferase_OatA	cgB1_02670,cgB1_02671	transcript,transcript	cgB1_02670,oatA_1
N_5_l_139904	41396	C	T	missense_variant,upstream_gene_variant	p.Glu32Lys,	putative_propionyl-CoA_carboxylase_beta_chain_5,Bifunctional_ligase/repressor_BirA	cgB1_02675,cgB1_02676	transcript,transcript	accD5_3,birA
N_5_l_139904	57150	G	A	synonymous_variant,upstream_gene_variant	p.Ile112Ile,	Trehalose_import_ATP-binding_protein_SugC,hypothetical_protein	cgB1_02694,cgB1_02695	transcript,transcript	sugC_5,cgB1_02695
N_5_l_139904	78554	G	A	synonymous_variant	p.Ser894Ser	hypothetical_protein	cgB1_02702	transcript	cgB1_02702
N_5_l_139904	80874	G	A	missense_variant	p.Ala121Val	hypothetical_protein	cgB1_02702	transcript	cgB1_02702
N_5_l_139904	81962	G	A	synonymous_variant	p.Leu723Leu	RNA_polymerase-associated_protein_RapA	cgB1_02703	transcript	rapA_2
N_5_l_139904	97628	G	A	synonymous_variant,upstream_gene_variant	p.Gly114Gly,	Thymidylate_kinase,DNA-binding_response_regulator_MtrA	cgB1_02716,cgB1_02717	transcript,transcript	tmk,mtrA
N_5_l_139904	106337	G	A	synonymous_variant,upstream_gene_variant,upstream_gene_variant	p.Phe8Phe,,	hypothetical_protein,?-D-glucose-1-phosphatase,hypothetical_protein	cgB1_02723,cgB1_02724,cgB1_02725	transcript,transcript,transcript	cgB1_02723,cgB1_02724,cgB1_02725
N_9_l_106306	2345	G	A	missense_variant,upstream_gene_variant	p.Val134Met,	5-amino-6-_5-phosphoribosylamino_uracilreductase,Alpha-_1->3_-arabinofuranosyltransferase	cgB1_02756,cgB1_02757	transcript,transcript	cgB1_02756,cgB1_02757
N_9_l_106306	6140	G	A	missense_variant,upstream_gene_variant,upstream_gene_variant	p.Gly81Asp,,	hypothetical_protein,Chlorite_dismutase_precursor,Ribonuclease_D	cgB1_02760,cgB1_02759,cgB1_02761	transcript,transcript,transcript	cgB1_02760,cgB1_02759,rnd
N_9_l_106306	16015	G	A	upstream_gene_variant,intergenic_region		RNA_polymerase_sigma_factor_SigA,Polyphosphate_glucokinase-RNA_polymerase_sigma_factor_SigA	cgB1_02771,cgB1_02770-cgB1_02771	transcript,intergenic_region	sigA,cgB1_02770-cgB1_02771
N_9_l_106306	24222	G	A	missense_variant,upstream_gene_variant	p.Glu360Lys,	N5-glutamine_S-adenosyl-L-methionine-dependentmethyltransferase,D-tyrosyl-tRNA_Tyr__deacylase	cgB1_02778,cgB1_02779	transcript,transcript	cgB1_02778,dtd
N_9_l_106306	30714	G	A	synonymous_variant,upstream_gene_variant	p.Glu297Glu,	PAC2_family_protein,ski2-like_helicase	cgB1_02785,cgB1_02786	transcript,transcript	cgB1_02785,cgB1_02786
N_9_l_106306	35340	G	A	missense_variant,upstream_gene_variant	p.Leu147Phe,	hypothetical_protein,ATP-dependent_RNA_helicase_HrpB	cgB1_02788,cgB1_02789	transcript,transcript	cgB1_02788,hrpB_2
N_9_l_106306	36111	G	A	missense_variant,upstream_gene_variant	p.Ser74Asn,	ATP-dependent_RNA_helicase_HrpB,hypothetical_protein	cgB1_02789,cgB1_02788	transcript,transcript	hrpB_2,cgB1_02788
N_9_l_106306	41975	G	T	upstream_gene_variant,intergenic_region		Lactose_phosphotransferase_system_repressor,LexA_repressor-Lactose_phosphotransferase_system_repressor	cgB1_02793,cgB1_02792-cgB1_02793	transcript,intergenic_region	lacR,cgB1_02792-cgB1_02793
N_9_l_106306	48337	G	A	missense_variant	p.Glu139Lys	PTS_system_fructose-specific_EIIABC_component	cgB1_02798	transcript	fruA
N_9_l_106306	49026	G	A	missense_variant	p.Met368Ile	PTS_system_fructose-specific_EIIABC_component	cgB1_02798	transcript	fruA
N_9_l_106306	71471	G	A	missense_variant,upstream_gene_variant	p.Met184Ile,	Biotin_transporter_BioY,Biotin_transport_ATP-binding_protein_BioM	cgB1_02820,cgB1_02821	transcript,transcript	bioY,bioM
N_9_l_106306	72595	G	A	missense_variant	p.Glu117Lys	Energy-coupling_factor_transporter_transmembraneprotein_EcfT	cgB1_02822	transcript	ecfT_2
N_9_l_106306	82316	G	A	missense_variant	p.Pro436Ser	Putative_ribonuclease_J	cgB1_02832	transcript	cgB1_02832
N_9_l_106306	90776	G	A	missense_variant	p.Pro129Leu	Pyrimidine-specific_ribonucleoside_hydrolaseRihA	cgB1_02839	transcript	rihA_1
N_9_l_106306	90798	G	A	synonymous_variant	p.Leu122Leu	Pyrimidine-specific_ribonucleoside_hydrolaseRihA	cgB1_02839	transcript	rihA_1
N_9_l_106306	92119	G	A	missense_variant,upstream_gene_variant	p.Thr53Ile,	Riboflavin_biosynthesis_protein_RibF,tRNA_pseudouridine_synthase_B	cgB1_02840,cgB1_02841	transcript,transcript	ribF,truB
N_9_l_106306	92198	G	A	missense_variant,upstream_gene_variant	p.Leu27Phe,	Riboflavin_biosynthesis_protein_RibF,tRNA_pseudouridine_synthase_B	cgB1_02840,cgB1_02841	transcript,transcript	ribF,truB
N_9_l_106306	105496	GT	GTT	frameshift_variant,upstream_gene_variant	p.Cys307fs,	Oligopeptide-binding_protein_OppA_precursor,Periplasmic_murein_peptide-binding_proteinprecursor	cgB1_02851,cgB1_02852	transcript,transcript	oppA_2,mppA
N_118_l_507	244	T	C	synonymous_variant	p.Val73Val	hypothetical_protein	cgB1_02855	transcript	cgB1_02855
N_118_l_507	249	T	C	missense_variant	p.Val75Ala	hypothetical_protein	cgB1_02855	transcript	cgB1_02855
N_118_l_507	250	G	A	synonymous_variant	p.Val75Val	hypothetical_protein	cgB1_02855	transcript	cgB1_02855
N_118_l_507	254	A	G	missense_variant	p.Lys77Glu	hypothetical_protein	cgB1_02855	transcript	cgB1_02855
N_118_l_507	270	G	T	missense_variant	p.Arg82Leu	hypothetical_protein	cgB1_02855	transcript	cgB1_02855
N_118_l_507	271	A	G	synonymous_variant	p.Arg82Arg	hypothetical_protein	cgB1_02855	transcript	cgB1_02855
N_118_l_507	272	C	A	missense_variant	p.His83Asn	hypothetical_protein	cgB1_02855	transcript	cgB1_02855
N_118_l_507	284	A	G	missense_variant	p.Arg87Gly	hypothetical_protein	cgB1_02855	transcript	cgB1_02855
N_118_l_507	289	C	T	synonymous_variant	p.Ala88Ala	hypothetical_protein	cgB1_02855	transcript	cgB1_02855
N_118_l_507	299	G	A	missense_variant	p.Val92Ile	hypothetical_protein	cgB1_02855	transcript	cgB1_02855
N_118_l_507	307	C	T	synonymous_variant	p.Gly94Gly	hypothetical_protein	cgB1_02855	transcript	cgB1_02855
N_118_l_507	316	G	A	synonymous_variant	p.Ala97Ala	hypothetical_protein	cgB1_02855	transcript	cgB1_02855
N_118_l_507	341	A	G	missense_variant	p.Thr106Ala	hypothetical_protein	cgB1_02855	transcript	cgB1_02855
N_118_l_507	350	G	T	missense_variant	p.Ala109Ser	hypothetical_protein	cgB1_02855	transcript	cgB1_02855
N_118_l_507	374	A	G	missense_variant	p.Lys117Glu	hypothetical_protein	cgB1_02855	transcript	cgB1_02855
N_118_l_507	383	G	A	missense_variant	p.Val120Ile	hypothetical_protein	cgB1_02855	transcript	cgB1_02855
N_118_l_507	404	A	G	missense_variant	p.Ile127Val	hypothetical_protein	cgB1_02855	transcript	cgB1_02855
N_118_l_507	416	G	A	missense_variant	p.Asp131Asn	hypothetical_protein	cgB1_02855	transcript	cgB1_02855
N_118_l_507	431	G	A	missense_variant	p.Gly136Ser	hypothetical_protein	cgB1_02855	transcript	cgB1_02855
N_118_l_507	436	G	A	synonymous_variant	p.Gly137Gly	hypothetical_protein	cgB1_02855	transcript	cgB1_02855
N_118_l_507	451	G	A	stop_gained	p.Trp142*	hypothetical_protein	cgB1_02855	transcript	cgB1_02855
N_118_l_507	452	T	G	stop_lost&splice_region_variant	p.Ter143Glyext*?	hypothetical_protein	cgB1_02855	transcript	cgB1_02855
N_16_l_84820	6983	G	A	missense_variant	p.Pro502Ser	EPTC-inducible_aldehyde_dehydrogenase	cgB1_02877	transcript	thcA
N_16_l_84820	8037	G	A	synonymous_variant	p.Tyr150Tyr	EPTC-inducible_aldehyde_dehydrogenase	cgB1_02877	transcript	thcA
N_16_l_84820	34829	G	A	missense_variant,upstream_gene_variant	p.Glu24Lys,	hypothetical_protein,hypothetical_protein	cgB1_02899,cgB1_02897	transcript,transcript	cgB1_02899,cgB1_02897
N_16_l_84820	50182	G	A	synonymous_variant,upstream_gene_variant	p.Gln164Gln,	SPFH_domain_/_Band_7_family_protein,hypothetical_protein	cgB1_02913,cgB1_02914	transcript,transcript	cgB1_02913,cgB1_02914
N_16_l_84820	60242	G	A	missense_variant	p.Arg63Cys	UDP-glucose_6-dehydrogenase_TuaD	cgB1_02925	transcript	tuaD
N_16_l_84820	65562	G	A	synonymous_variant,upstream_gene_variant	p.Pro7Pro,	Beta-hexosaminidase,Universal_stress_protein_family_protein	cgB1_02930,cgB1_02931	transcript,transcript	nagZ,cgB1_02931
N_16_l_84820	72266	G	A	synonymous_variant	p.Thr173Thr	hypothetical_protein	cgB1_02936	transcript	cgB1_02936
N_16_l_84820	78060	C	T	upstream_gene_variant,upstream_gene_variant,intergenic_region		Phosphoenolpyruvate_carboxykinase_[GTP],C4-dicarboxylate_transporter/malic_acidtransport_protein,Phosphoenolpyruvate_carboxykinase_[GTP]-C4-dicarboxylate_transporter/malic_acidtransport_protein	cgB1_02940,cgB1_02941,cgB1_02940-cgB1_02941	transcript,transcript,intergenic_region	pckG,cgB1_02941,cgB1_02940-cgB1_02941
N_16_l_84820	78252	C	T	upstream_gene_variant,intergenic_region		C4-dicarboxylate_transporter/malic_acidtransport_protein,Phosphoenolpyruvate_carboxykinase_[GTP]-C4-dicarboxylate_transporter/malic_acidtransport_protein	cgB1_02941,cgB1_02940-cgB1_02941	transcript,intergenic_region	cgB1_02941,cgB1_02940-cgB1_02941
N_16_l_84820	80347	C	T	synonymous_variant	p.Tyr11Tyr	hypothetical_protein	cgB1_02943	transcript	cgB1_02943
N_16_l_84820	81085	C	T	missense_variant	p.Ala26Val	Membrane_protein_YdfJ	cgB1_02944	transcript	ydfJ_3

## Sheet: B253_13032_SNPInDel
#CHROM	POS	REF	ALT	ANN[*].EFFECT	ANN[*].HGVS_P	ANN[*].GENE	ANN[*].GENEID	ANN[*].FEATURE	ANN[*].FEATUREID
NC_003450	189	A	G	synonymous_variant	p.Ala63Ala	chromosomal_replication_initiation_protein	NCgl0001	transcript	dnaA
NC_003450	298	C	T	missense_variant	p.Pro100Ser	chromosomal_replication_initiation_protein	NCgl0001	transcript	dnaA
NC_003450	365	C	G	missense_variant	p.Ala122Gly	chromosomal_replication_initiation_protein	NCgl0001	transcript	dnaA
NC_003450	426	T	C	synonymous_variant	p.Arg142Arg	chromosomal_replication_initiation_protein	NCgl0001	transcript	dnaA
NC_003450	459	G	A	synonymous_variant	p.Pro153Pro	chromosomal_replication_initiation_protein	NCgl0001	transcript	dnaA
NC_003450	477	TGAGCCAGAGC	TGAGCCAGAGCCAGAGC	disruptive_inframe_insertion	p.Pro161_Glu162dup	chromosomal_replication_initiation_protein	NCgl0001	transcript	dnaA
NC_003450	609	T	C	synonymous_variant	p.Asn203Asn	chromosomal_replication_initiation_protein	NCgl0001	transcript	dnaA
NC_003450	810	C	T	synonymous_variant	p.Arg270Arg	chromosomal_replication_initiation_protein	NCgl0001	transcript	dnaA
NC_003450	822	C	T	synonymous_variant	p.Phe274Phe	chromosomal_replication_initiation_protein	NCgl0001	transcript	dnaA
NC_003450	1446	C	T	synonymous_variant	p.Phe482Phe	chromosomal_replication_initiation_protein	NCgl0001	transcript	dnaA
NC_003450	1587	C	T	intergenic_region		chromosomal_replication_initiation_protein-DNA_polymerase_III_subunit_beta	NCgl0001-NCgl0002	intergenic_region	NCgl0001-NCgl0002
NC_003450	1592	C	T	intergenic_region		chromosomal_replication_initiation_protein-DNA_polymerase_III_subunit_beta	NCgl0001-NCgl0002	intergenic_region	NCgl0001-NCgl0002
NC_003450	1685	T	C	intergenic_region		chromosomal_replication_initiation_protein-DNA_polymerase_III_subunit_beta	NCgl0001-NCgl0002	intergenic_region	NCgl0001-NCgl0002
NC_003450	1761	C	T	upstream_gene_variant,intergenic_region		DNA_polymerase_III_subunit_beta,chromosomal_replication_initiation_protein-DNA_polymerase_III_subunit_beta	NCgl0002,NCgl0001-NCgl0002	transcript,intergenic_region	NCgl0002,NCgl0001-NCgl0002
NC_003450	1762	A	G	upstream_gene_variant,intergenic_region		DNA_polymerase_III_subunit_beta,chromosomal_replication_initiation_protein-DNA_polymerase_III_subunit_beta	NCgl0002,NCgl0001-NCgl0002	transcript,intergenic_region	NCgl0002,NCgl0001-NCgl0002
NC_003450	1779	G	A	upstream_gene_variant,intergenic_region		DNA_polymerase_III_subunit_beta,chromosomal_replication_initiation_protein-DNA_polymerase_III_subunit_beta	NCgl0002,NCgl0001-NCgl0002	transcript,intergenic_region	NCgl0002,NCgl0001-NCgl0002
NC_003450	1804	G	A	upstream_gene_variant,intergenic_region		DNA_polymerase_III_subunit_beta,chromosomal_replication_initiation_protein-DNA_polymerase_III_subunit_beta	NCgl0002,NCgl0001-NCgl0002	transcript,intergenic_region	NCgl0002,NCgl0001-NCgl0002
NC_003450	1872	T	C	upstream_gene_variant,intergenic_region		DNA_polymerase_III_subunit_beta,chromosomal_replication_initiation_protein-DNA_polymerase_III_subunit_beta	NCgl0002,NCgl0001-NCgl0002	transcript,intergenic_region	NCgl0002,NCgl0001-NCgl0002
NC_003450	1881	T	C	upstream_gene_variant,intergenic_region		DNA_polymerase_III_subunit_beta,chromosomal_replication_initiation_protein-DNA_polymerase_III_subunit_beta	NCgl0002,NCgl0001-NCgl0002	transcript,intergenic_region	NCgl0002,NCgl0001-NCgl0002
NC_003450	2011	A	G	upstream_gene_variant,intergenic_region		DNA_polymerase_III_subunit_beta,chromosomal_replication_initiation_protein-DNA_polymerase_III_subunit_beta	NCgl0002,NCgl0001-NCgl0002	transcript,intergenic_region	NCgl0002,NCgl0001-NCgl0002
NC_003450	2080	C	T	upstream_gene_variant,intergenic_region		DNA_polymerase_III_subunit_beta,chromosomal_replication_initiation_protein-DNA_polymerase_III_subunit_beta	NCgl0002,NCgl0001-NCgl0002	transcript,intergenic_region	NCgl0002,NCgl0001-NCgl0002
NC_003450	2083	A	C	upstream_gene_variant,intergenic_region		DNA_polymerase_III_subunit_beta,chromosomal_replication_initiation_protein-DNA_polymerase_III_subunit_beta	NCgl0002,NCgl0001-NCgl0002	transcript,intergenic_region	NCgl0002,NCgl0001-NCgl0002
NC_003450	2097	A	G	upstream_gene_variant,intergenic_region		DNA_polymerase_III_subunit_beta,chromosomal_replication_initiation_protein-DNA_polymerase_III_subunit_beta	NCgl0002,NCgl0001-NCgl0002	transcript,intergenic_region	NCgl0002,NCgl0001-NCgl0002
NC_003450	2832	C	T	synonymous_variant	p.Leu181Leu	DNA_polymerase_III_subunit_beta	NCgl0002	transcript	NCgl0002
NC_003450	3171	T	C	synonymous_variant,upstream_gene_variant	p.Leu294Leu,	DNA_polymerase_III_subunit_beta,recombination_protein_F	NCgl0002,NCgl0003	transcript,transcript	NCgl0002,recF
NC_003450	3837	T	A	missense_variant	p.Leu85Met	recombination_protein_F	NCgl0003	transcript	recF
NC_003450	4253	G	A	synonymous_variant,upstream_gene_variant	p.Thr223Thr,	recombination_protein_F,hypothetical_protein	NCgl0003,NCgl0004	transcript,transcript	recF,NCgl0004
NC_003450	4658	A	G	synonymous_variant,upstream_gene_variant	p.Ala358Ala,	recombination_protein_F,hypothetical_protein	NCgl0003,NCgl0004	transcript,transcript	recF,NCgl0004
NC_003450	4732	G	A	missense_variant,upstream_gene_variant	p.Gly383Asp,	recombination_protein_F,hypothetical_protein	NCgl0003,NCgl0004	transcript,transcript	recF,NCgl0004
NC_003450	4887	G	A	missense_variant,upstream_gene_variant	p.Gly41Asp,	hypothetical_protein,DNA_gyrase_subunit_B	NCgl0004,NCgl0005	transcript,transcript	NCgl0004,gyrB
NC_003450	4936	G	A	synonymous_variant,upstream_gene_variant	p.Gln57Gln,	hypothetical_protein,DNA_gyrase_subunit_B	NCgl0004,NCgl0005	transcript,transcript	NCgl0004,gyrB
NC_003450	5083	C	T	synonymous_variant,upstream_gene_variant	p.Arg106Arg,	hypothetical_protein,DNA_gyrase_subunit_B	NCgl0004,NCgl0005	transcript,transcript	NCgl0004,gyrB
NC_003450	5227	T	C	synonymous_variant,upstream_gene_variant	p.Phe154Phe,	hypothetical_protein,DNA_gyrase_subunit_B	NCgl0004,NCgl0005	transcript,transcript	NCgl0004,gyrB
NC_003450	5275	A	C	synonymous_variant,upstream_gene_variant	p.Gly170Gly,	hypothetical_protein,DNA_gyrase_subunit_B	NCgl0004,NCgl0005	transcript,transcript	NCgl0004,gyrB
NC_003450	5319	G	T	upstream_gene_variant,intergenic_region		DNA_gyrase_subunit_B,hypothetical_protein-DNA_gyrase_subunit_B	NCgl0005,NCgl0004-NCgl0005	transcript,intergenic_region	gyrB,NCgl0004-NCgl0005
NC_003450	5357	C	T	upstream_gene_variant,intergenic_region		DNA_gyrase_subunit_B,hypothetical_protein-DNA_gyrase_subunit_B	NCgl0005,NCgl0004-NCgl0005	transcript,intergenic_region	gyrB,NCgl0004-NCgl0005
NC_003450	5609	A	T	missense_variant	p.Thr59Ser	DNA_gyrase_subunit_B	NCgl0005	transcript	gyrB
NC_003450	5749	T	C	synonymous_variant	p.Phe105Phe	DNA_gyrase_subunit_B	NCgl0005	transcript	gyrB
NC_003450	5785	T	C	synonymous_variant	p.His117His	DNA_gyrase_subunit_B	NCgl0005	transcript	gyrB
NC_003450	6229	C	T	synonymous_variant	p.Gly265Gly	DNA_gyrase_subunit_B	NCgl0005	transcript	gyrB
NC_003450	6247	C	G	missense_variant	p.His271Gln	DNA_gyrase_subunit_B	NCgl0005	transcript	gyrB
NC_003450	6496	T	C	synonymous_variant	p.Leu354Leu	DNA_gyrase_subunit_B	NCgl0005	transcript	gyrB
NC_003450	6748	G	C	synonymous_variant	p.Arg438Arg	DNA_gyrase_subunit_B	NCgl0005	transcript	gyrB
NC_003450	6841	C	T	synonymous_variant	p.Gly469Gly	DNA_gyrase_subunit_B	NCgl0005	transcript	gyrB
NC_003450	7006	C	T	synonymous_variant	p.Asp524Asp	DNA_gyrase_subunit_B	NCgl0005	transcript	gyrB
NC_003450	7189	A	C	synonymous_variant	p.Gly585Gly	DNA_gyrase_subunit_B	NCgl0005	transcript	gyrB
NC_003450	7348	T	C	synonymous_variant,upstream_gene_variant	p.Thr638Thr,	DNA_gyrase_subunit_B,hypothetical_protein	NCgl0005,NCgl0006	transcript,transcript	gyrB,NCgl0006
NC_003450	7497	TA	TAA	upstream_gene_variant,intergenic_region		hypothetical_protein,DNA_gyrase_subunit_B-hypothetical_protein	NCgl0006,NCgl0005-NCgl0006	transcript,intergenic_region	NCgl0006,NCgl0005-NCgl0006
NC_003450	7516	A	T	upstream_gene_variant,intergenic_region		hypothetical_protein,DNA_gyrase_subunit_B-hypothetical_protein	NCgl0006,NCgl0005-NCgl0006	transcript,intergenic_region	NCgl0006,NCgl0005-NCgl0006
NC_003450	7726	G	T	upstream_gene_variant,intergenic_region		hypothetical_protein,DNA_gyrase_subunit_B-hypothetical_protein	NCgl0006,NCgl0005-NCgl0006	transcript,intergenic_region	NCgl0006,NCgl0005-NCgl0006
NC_003450	7797	C	T	upstream_gene_variant,intergenic_region		hypothetical_protein,DNA_gyrase_subunit_B-hypothetical_protein	NCgl0006,NCgl0005-NCgl0006	transcript,intergenic_region	NCgl0006,NCgl0005-NCgl0006
NC_003450	7861	C	T	missense_variant	p.Ser11Leu	hypothetical_protein	NCgl0006	transcript	NCgl0006
NC_003450	7869	T	C	missense_variant	p.Trp14Arg	hypothetical_protein	NCgl0006	transcript	NCgl0006
NC_003450	7885	T	A	missense_variant	p.Met19Lys	hypothetical_protein	NCgl0006	transcript	NCgl0006
NC_003450	8021	A	G	synonymous_variant	p.Gln64Gln	hypothetical_protein	NCgl0006	transcript	NCgl0006
NC_003450	8417	T	G	synonymous_variant	p.Gly196Gly	hypothetical_protein	NCgl0006	transcript	NCgl0006
NC_003450	8424	C	T	synonymous_variant	p.Leu199Leu	hypothetical_protein	NCgl0006	transcript	NCgl0006
NC_003450	8432	T	C	synonymous_variant	p.Gly201Gly	hypothetical_protein	NCgl0006	transcript	NCgl0006
NC_003450	8438	T	A	synonymous_variant	p.Ile203Ile	hypothetical_protein	NCgl0006	transcript	NCgl0006
NC_003450	8465	C	A	synonymous_variant	p.Pro212Pro	hypothetical_protein	NCgl0006	transcript	NCgl0006
NC_003450	8548	A	G	missense_variant	p.His240Arg	hypothetical_protein	NCgl0006	transcript	NCgl0006
NC_003450	8596	T	C	missense_variant	p.Val256Ala	hypothetical_protein	NCgl0006	transcript	NCgl0006
NC_003450	8834	G	T	synonymous_variant	p.Arg189Arg	hypothetical_protein	NCgl0007	transcript	NCgl0007
NC_003450	8891	A	G	synonymous_variant	p.Leu170Leu	hypothetical_protein	NCgl0007	transcript	NCgl0007
NC_003450	9489	G	A	synonymous_variant,upstream_gene_variant	p.Ile142Ile,	hypothetical_protein,hypothetical_protein	NCgl0008,NCgl0007	transcript,transcript	NCgl0008,NCgl0007
NC_003450	9643	G	A	missense_variant,upstream_gene_variant	p.Ala91Val,	hypothetical_protein,hypothetical_protein	NCgl0008,NCgl0007	transcript,transcript	NCgl0008,NCgl0007
NC_003450	9901	C	T	missense_variant,upstream_gene_variant	p.Arg5Lys,	hypothetical_protein,hypothetical_protein	NCgl0008,NCgl0007	transcript,transcript	NCgl0008,NCgl0007
NC_003450	9979	G	A	upstream_gene_variant,upstream_gene_variant,intergenic_region		hypothetical_protein,hypothetical_protein,hypothetical_protein-transcriptional_regulator	NCgl0007,NCgl0008,NCgl0008-NCgl0009	transcript,transcript,intergenic_region	NCgl0007,NCgl0008,NCgl0008-NCgl0009
NC_003450	10075	T	C	upstream_gene_variant,intergenic_region		hypothetical_protein,hypothetical_protein-transcriptional_regulator	NCgl0008,NCgl0008-NCgl0009	transcript,intergenic_region	NCgl0008,NCgl0008-NCgl0009
NC_003450	10078	T	C	upstream_gene_variant,intergenic_region		hypothetical_protein,hypothetical_protein-transcriptional_regulator	NCgl0008,NCgl0008-NCgl0009	transcript,intergenic_region	NCgl0008,NCgl0008-NCgl0009
NC_003450	10175	A	G	missense_variant,upstream_gene_variant	p.Tyr335His,	transcriptional_regulator,hypothetical_protein	NCgl0009,NCgl0008	transcript,transcript	NCgl0009,NCgl0008
NC_003450	10365	T	G	synonymous_variant,upstream_gene_variant	p.Ala271Ala,	transcriptional_regulator,hypothetical_protein	NCgl0009,NCgl0008	transcript,transcript	NCgl0009,NCgl0008
NC_003450	10452	T	C	synonymous_variant,upstream_gene_variant	p.Thr242Thr,	transcriptional_regulator,hypothetical_protein	NCgl0009,NCgl0008	transcript,transcript	NCgl0009,NCgl0008
NC_003450	10492	C	T	missense_variant,upstream_gene_variant	p.Arg229His,	transcriptional_regulator,hypothetical_protein	NCgl0009,NCgl0008	transcript,transcript	NCgl0009,NCgl0008
NC_003450	10698	T	G	synonymous_variant	p.Gly160Gly	transcriptional_regulator	NCgl0009	transcript	NCgl0009
NC_003450	10787	C	T	missense_variant	p.Val131Ile	transcriptional_regulator	NCgl0009	transcript	NCgl0009
NC_003450	10828	T	C	missense_variant	p.His117Arg	transcriptional_regulator	NCgl0009	transcript	NCgl0009
NC_003450	11124	T	C	synonymous_variant	p.Leu18Leu	transcriptional_regulator	NCgl0009	transcript	NCgl0009
NC_003450	11181	T	C	upstream_gene_variant,intergenic_region		transcriptional_regulator,transcriptional_regulator-hypothetical_protein	NCgl0009,NCgl0009-NCgl0010	transcript,intergenic_region	NCgl0009,NCgl0009-NCgl0010
NC_003450	11198	T	C	upstream_gene_variant,intergenic_region		transcriptional_regulator,transcriptional_regulator-hypothetical_protein	NCgl0009,NCgl0009-NCgl0010	transcript,intergenic_region	NCgl0009,NCgl0009-NCgl0010
NC_003450	11416	T	C	synonymous_variant,upstream_gene_variant,upstream_gene_variant	p.Val36Val,,	hypothetical_protein,transcriptional_regulator,DNA_gyrase_subunit_A	NCgl0010,NCgl0009,NCgl0012	transcript,transcript,transcript	NCgl0010,NCgl0009,NCgl0012
NC_003450	11535	A	G	synonymous_variant,upstream_gene_variant,upstream_gene_variant,upstream_gene_variant	p.Ile78Ile,,,	hypothetical_protein,transcriptional_regulator,hypothetical_protein,DNA_gyrase_subunit_A	NCgl0011,NCgl0009,NCgl0010,NCgl0012	transcript,transcript,transcript,transcript	NCgl0011,NCgl0009,NCgl0010,NCgl0012
NC_003450	12001	C	T	synonymous_variant,upstream_gene_variant,upstream_gene_variant	p.Phe57Phe,,	DNA_gyrase_subunit_A,hypothetical_protein,hypothetical_protein	NCgl0012,NCgl0010,NCgl0011	transcript,transcript,transcript	NCgl0012,NCgl0010,NCgl0011
NC_003450	12169	C	T	synonymous_variant,upstream_gene_variant	p.Phe113Phe,	DNA_gyrase_subunit_A,hypothetical_protein	NCgl0012,NCgl0011	transcript,transcript	NCgl0012,NCgl0011
NC_003450	12304	C	T	synonymous_variant,upstream_gene_variant	p.Leu158Leu,	DNA_gyrase_subunit_A,hypothetical_protein	NCgl0012,NCgl0011	transcript,transcript	NCgl0012,NCgl0011
NC_003450	12673	T	C	synonymous_variant	p.Ser281Ser	DNA_gyrase_subunit_A	NCgl0012	transcript	NCgl0012
NC_003450	12676	T	C	synonymous_variant	p.Asn282Asn	DNA_gyrase_subunit_A	NCgl0012	transcript	NCgl0012
NC_003450	12790	C	T	synonymous_variant	p.Ala320Ala	DNA_gyrase_subunit_A	NCgl0012	transcript	NCgl0012
NC_003450	13192	C	T	synonymous_variant	p.Ile454Ile	DNA_gyrase_subunit_A	NCgl0012	transcript	NCgl0012
NC_003450	13218	C	A	missense_variant	p.Ala463Asp	DNA_gyrase_subunit_A	NCgl0012	transcript	NCgl0012
NC_003450	13219	C	T	synonymous_variant	p.Ala463Ala	DNA_gyrase_subunit_A	NCgl0012	transcript	NCgl0012
NC_003450	13459	A	G	synonymous_variant	p.Ala543Ala	DNA_gyrase_subunit_A	NCgl0012	transcript	NCgl0012
NC_003450	15067	T	C	intergenic_region		hypothetical_protein-hypothetical_protein	NCgl0013-NCgl0014	intergenic_region	NCgl0013-NCgl0014
NC_003450	15094	C	T	intergenic_region		hypothetical_protein-hypothetical_protein	NCgl0013-NCgl0014	intergenic_region	NCgl0013-NCgl0014
NC_003450	15165	C	T	intergenic_region		hypothetical_protein-hypothetical_protein	NCgl0013-NCgl0014	intergenic_region	NCgl0013-NCgl0014
NC_003450	15324	C	T	missense_variant	p.Gly270Asp	hypothetical_protein	NCgl0014	transcript	NCgl0014
NC_003450	15361	C	T	missense_variant	p.Ala258Thr	hypothetical_protein	NCgl0014	transcript	NCgl0014
NC_003450	15495	C	T	missense_variant	p.Gly213Asp	hypothetical_protein	NCgl0014	transcript	NCgl0014
NC_003450	15576	A	G	missense_variant	p.Val186Ala	hypothetical_protein	NCgl0014	transcript	NCgl0014
NC_003450	15601	C	T	missense_variant	p.Val178Ile	hypothetical_protein	NCgl0014	transcript	NCgl0014
NC_003450	15803	C	T	synonymous_variant,upstream_gene_variant	p.Ala110Ala,	hypothetical_protein,transcriptional_regulator	NCgl0014,NCgl0015	transcript,transcript	NCgl0014,NCgl0015
NC_003450	15896	A	G	synonymous_variant,upstream_gene_variant	p.Gly79Gly,	hypothetical_protein,transcriptional_regulator	NCgl0014,NCgl0015	transcript,transcript	NCgl0014,NCgl0015
NC_003450	16034	G	A	synonymous_variant,upstream_gene_variant	p.Thr33Thr,	hypothetical_protein,transcriptional_regulator	NCgl0014,NCgl0015	transcript,transcript	NCgl0014,NCgl0015
NC_003450	16035	G	A	missense_variant,upstream_gene_variant	p.Thr33Ile,	hypothetical_protein,transcriptional_regulator	NCgl0014,NCgl0015	transcript,transcript	NCgl0014,NCgl0015
NC_003450	16043	T	C	synonymous_variant,upstream_gene_variant	p.Pro30Pro,	hypothetical_protein,transcriptional_regulator	NCgl0014,NCgl0015	transcript,transcript	NCgl0014,NCgl0015
NC_003450	16054	T	C	missense_variant,upstream_gene_variant	p.Ile27Val,	hypothetical_protein,transcriptional_regulator	NCgl0014,NCgl0015	transcript,transcript	NCgl0014,NCgl0015
NC_003450	16058	G	A	synonymous_variant,upstream_gene_variant	p.Asn25Asn,	hypothetical_protein,transcriptional_regulator	NCgl0014,NCgl0015	transcript,transcript	NCgl0014,NCgl0015
NC_003450	16085	C	T	synonymous_variant,upstream_gene_variant	p.Ala16Ala,	hypothetical_protein,transcriptional_regulator	NCgl0014,NCgl0015	transcript,transcript	NCgl0014,NCgl0015
NC_003450	16178	C	T	upstream_gene_variant,upstream_gene_variant,intergenic_region		hypothetical_protein,transcriptional_regulator,hypothetical_protein-transcriptional_regulator	NCgl0014,NCgl0015,NCgl0014-NCgl0015	transcript,transcript,intergenic_region	NCgl0014,NCgl0015,NCgl0014-NCgl0015
NC_003450	16227	A	G	upstream_gene_variant,upstream_gene_variant,intergenic_region		hypothetical_protein,transcriptional_regulator,hypothetical_protein-transcriptional_regulator	NCgl0014,NCgl0015,NCgl0014-NCgl0015	transcript,transcript,intergenic_region	NCgl0014,NCgl0015,NCgl0014-NCgl0015
NC_003450	16418	T	C	synonymous_variant,upstream_gene_variant	p.Pro35Pro,	transcriptional_regulator,hypothetical_protein	NCgl0015,NCgl0014	transcript,transcript	NCgl0015,NCgl0014
NC_003450	16490	A	T	synonymous_variant,upstream_gene_variant	p.Gly59Gly,	transcriptional_regulator,hypothetical_protein	NCgl0015,NCgl0014	transcript,transcript	NCgl0015,NCgl0014
NC_003450	16499	A	G	synonymous_variant,upstream_gene_variant	p.Pro62Pro,	transcriptional_regulator,hypothetical_protein	NCgl0015,NCgl0014	transcript,transcript	NCgl0015,NCgl0014
NC_003450	16502	A	G	synonymous_variant,upstream_gene_variant	p.Thr63Thr,	transcriptional_regulator,hypothetical_protein	NCgl0015,NCgl0014	transcript,transcript	NCgl0015,NCgl0014
NC_003450	16505	T	G	synonymous_variant,upstream_gene_variant	p.Ala64Ala,	transcriptional_regulator,hypothetical_protein	NCgl0015,NCgl0014	transcript,transcript	NCgl0015,NCgl0014
NC_003450	16511	A	T	synonymous_variant,upstream_gene_variant	p.Gly66Gly,	transcriptional_regulator,hypothetical_protein	NCgl0015,NCgl0014	transcript,transcript	NCgl0015,NCgl0014
NC_003450	16518	C	T	missense_variant,upstream_gene_variant	p.Leu69Phe,	transcriptional_regulator,hypothetical_protein	NCgl0015,NCgl0014	transcript,transcript	NCgl0015,NCgl0014
NC_003450	16520	T	A	synonymous_variant,upstream_gene_variant	p.Leu69Leu,	transcriptional_regulator,hypothetical_protein	NCgl0015,NCgl0014	transcript,transcript	NCgl0015,NCgl0014
NC_003450	16521	G	A	missense_variant,upstream_gene_variant	p.Val70Ile,	transcriptional_regulator,hypothetical_protein	NCgl0015,NCgl0014	transcript,transcript	NCgl0015,NCgl0014
NC_003450	16529	T	C	synonymous_variant,upstream_gene_variant	p.His72His,	transcriptional_regulator,hypothetical_protein	NCgl0015,NCgl0014	transcript,transcript	NCgl0015,NCgl0014
NC_003450	16536	G	A	missense_variant,upstream_gene_variant	p.Asp75Asn,	transcriptional_regulator,hypothetical_protein	NCgl0015,NCgl0014	transcript,transcript	NCgl0015,NCgl0014
NC_003450	16613	T	C	synonymous_variant,upstream_gene_variant	p.Val100Val,	transcriptional_regulator,hypothetical_protein	NCgl0015,NCgl0014	transcript,transcript	NCgl0015,NCgl0014
NC_003450	16687	G	C	missense_variant,upstream_gene_variant,upstream_gene_variant	p.Cys125Ser,,	transcriptional_regulator,hypothetical_protein,hypothetical_protein	NCgl0015,NCgl0014,NCgl0016	transcript,transcript,transcript	NCgl0015,NCgl0014,NCgl0016
NC_003450	16975	A	T	missense_variant,upstream_gene_variant	p.Glu221Val,	transcriptional_regulator,hypothetical_protein	NCgl0015,NCgl0016	transcript,transcript	NCgl0015,NCgl0016
NC_003450	17254	A	G	upstream_gene_variant,intergenic_region		hypothetical_protein,transcriptional_regulator-hypothetical_protein	NCgl0016,NCgl0015-NCgl0016	transcript,intergenic_region	NCgl0016,NCgl0015-NCgl0016
NC_003450	17353	G	A	missense_variant	p.Val32Ile	hypothetical_protein	NCgl0016	transcript	NCgl0016
NC_003450	17415	T	G	missense_variant	p.Phe52Leu	hypothetical_protein	NCgl0016	transcript	NCgl0016
NC_003450	17689	C	G	intergenic_region		hypothetical_protein-cytochrome_C_biogenesis_protein	NCgl0016-NCgl0017	intergenic_region	NCgl0016-NCgl0017
NC_003450	17854	T	A	intergenic_region		hypothetical_protein-cytochrome_C_biogenesis_protein	NCgl0016-NCgl0017	intergenic_region	NCgl0016-NCgl0017
NC_003450	17925	T	G	missense_variant	p.Lys269Gln	cytochrome_C_biogenesis_protein	NCgl0017	transcript	NCgl0017
NC_003450	17933	A	C	missense_variant	p.Phe266Cys	cytochrome_C_biogenesis_protein	NCgl0017	transcript	NCgl0017
NC_003450	17965	C	T	synonymous_variant	p.Leu255Leu	cytochrome_C_biogenesis_protein	NCgl0017	transcript	NCgl0017
NC_003450	17967	A	C	missense_variant	p.Leu255Val	cytochrome_C_biogenesis_protein	NCgl0017	transcript	NCgl0017
NC_003450	18010	C	T	synonymous_variant	p.Gln240Gln	cytochrome_C_biogenesis_protein	NCgl0017	transcript	NCgl0017
NC_003450	18013	T	C	synonymous_variant	p.Leu239Leu	cytochrome_C_biogenesis_protein	NCgl0017	transcript	NCgl0017
NC_003450	18337	G	T	synonymous_variant	p.Ala131Ala	cytochrome_C_biogenesis_protein	NCgl0017	transcript	NCgl0017
NC_003450	18343	A	G	synonymous_variant	p.Ser129Ser	cytochrome_C_biogenesis_protein	NCgl0017	transcript	NCgl0017
NC_003450	18376	T	C	synonymous_variant	p.Leu118Leu	cytochrome_C_biogenesis_protein	NCgl0017	transcript	NCgl0017
NC_003450	18379	A	G	synonymous_variant	p.Gly117Gly	cytochrome_C_biogenesis_protein	NCgl0017	transcript	NCgl0017
NC_003450	18388	C	T	synonymous_variant	p.Val114Val	cytochrome_C_biogenesis_protein	NCgl0017	transcript	NCgl0017
NC_003450	18397	C	T	synonymous_variant	p.Lys111Lys	cytochrome_C_biogenesis_protein	NCgl0017	transcript	NCgl0017
NC_003450	18400	A	T	synonymous_variant	p.Ser110Ser	cytochrome_C_biogenesis_protein	NCgl0017	transcript	NCgl0017
NC_003450	18409	A	T	synonymous_variant	p.Arg107Arg	cytochrome_C_biogenesis_protein	NCgl0017	transcript	NCgl0017
NC_003450	18418	T	A	synonymous_variant	p.Gly104Gly	cytochrome_C_biogenesis_protein	NCgl0017	transcript	NCgl0017
NC_003450	18436	G	A	synonymous_variant	p.Phe98Phe	cytochrome_C_biogenesis_protein	NCgl0017	transcript	NCgl0017
NC_003450	18458	A	G	missense_variant	p.Ile91Thr	cytochrome_C_biogenesis_protein	NCgl0017	transcript	NCgl0017
NC_003450	18619	C	T	synonymous_variant	p.Pro37Pro	cytochrome_C_biogenesis_protein	NCgl0017	transcript	NCgl0017
NC_003450	18643	A	G	synonymous_variant	p.Phe29Phe	cytochrome_C_biogenesis_protein	NCgl0017	transcript	NCgl0017
NC_003450	18649	T	A	synonymous_variant	p.Ala27Ala	cytochrome_C_biogenesis_protein	NCgl0017	transcript	NCgl0017
NC_003450	18664	T	G	synonymous_variant	p.Ala22Ala	cytochrome_C_biogenesis_protein	NCgl0017	transcript	NCgl0017
NC_003450	18667	G	T	synonymous_variant	p.Ala21Ala	cytochrome_C_biogenesis_protein	NCgl0017	transcript	NCgl0017
NC_003450	18679	A	T	synonymous_variant	p.Leu17Leu	cytochrome_C_biogenesis_protein	NCgl0017	transcript	NCgl0017
NC_003450	18682	T	G	synonymous_variant	p.Leu16Leu	cytochrome_C_biogenesis_protein	NCgl0017	transcript	NCgl0017
NC_003450	18685	C	T	synonymous_variant	p.Ala15Ala	cytochrome_C_biogenesis_protein	NCgl0017	transcript	NCgl0017
NC_003450	18706	A	T	synonymous_variant	p.Ala8Ala	cytochrome_C_biogenesis_protein	NCgl0017	transcript	NCgl0017
NC_003450	18802	T	G	synonymous_variant,upstream_gene_variant	p.Pro232Pro,	protein-disulfide_isomerase,cytochrome_C_biogenesis_protein	NCgl0018,NCgl0017	transcript,transcript	NCgl0018,NCgl0017
NC_003450	18832	G	A	synonymous_variant,upstream_gene_variant	p.Ser222Ser,	protein-disulfide_isomerase,cytochrome_C_biogenesis_protein	NCgl0018,NCgl0017	transcript,transcript	NCgl0018,NCgl0017
NC_003450	18881	A	G	missense_variant,upstream_gene_variant	p.Val206Ala,	protein-disulfide_isomerase,cytochrome_C_biogenesis_protein	NCgl0018,NCgl0017	transcript,transcript	NCgl0018,NCgl0017
NC_003450	18907	G	A	synonymous_variant,upstream_gene_variant	p.Ala197Ala,	protein-disulfide_isomerase,cytochrome_C_biogenesis_protein	NCgl0018,NCgl0017	transcript,transcript	NCgl0018,NCgl0017
NC_003450	18973	C	T	synonymous_variant,upstream_gene_variant	p.Leu175Leu,	protein-disulfide_isomerase,cytochrome_C_biogenesis_protein	NCgl0018,NCgl0017	transcript,transcript	NCgl0018,NCgl0017
NC_003450	18976	G	T	missense_variant,upstream_gene_variant	p.Asp174Glu,	protein-disulfide_isomerase,cytochrome_C_biogenesis_protein	NCgl0018,NCgl0017	transcript,transcript	NCgl0018,NCgl0017
NC_003450	18979	T	C	synonymous_variant,upstream_gene_variant	p.Glu173Glu,	protein-disulfide_isomerase,cytochrome_C_biogenesis_protein	NCgl0018,NCgl0017	transcript,transcript	NCgl0018,NCgl0017
NC_003450	19096	C	T	synonymous_variant,upstream_gene_variant	p.Val134Val,	protein-disulfide_isomerase,cytochrome_C_biogenesis_protein	NCgl0018,NCgl0017	transcript,transcript	NCgl0018,NCgl0017
NC_003450	19102	A	G	synonymous_variant,upstream_gene_variant	p.Arg132Arg,	protein-disulfide_isomerase,cytochrome_C_biogenesis_protein	NCgl0018,NCgl0017	transcript,transcript	NCgl0018,NCgl0017
NC_003450	19135	A	G	synonymous_variant,upstream_gene_variant,upstream_gene_variant	p.His121His,,	protein-disulfide_isomerase,cytochrome_C_biogenesis_protein,transcriptional_regulator	NCgl0018,NCgl0017,NCgl0019	transcript,transcript,transcript	NCgl0018,NCgl0017,NCgl0019
NC_003450	19207	C	T	synonymous_variant,upstream_gene_variant,upstream_gene_variant	p.Val97Val,,	protein-disulfide_isomerase,cytochrome_C_biogenesis_protein,transcriptional_regulator	NCgl0018,NCgl0017,NCgl0019	transcript,transcript,transcript	NCgl0018,NCgl0017,NCgl0019
NC_003450	19227	C	T	missense_variant,upstream_gene_variant,upstream_gene_variant	p.Asp91Asn,,	protein-disulfide_isomerase,cytochrome_C_biogenesis_protein,transcriptional_regulator	NCgl0018,NCgl0017,NCgl0019	transcript,transcript,transcript	NCgl0018,NCgl0017,NCgl0019
NC_003450	19296	C	T	missense_variant,upstream_gene_variant,upstream_gene_variant	p.Ala68Thr,,	protein-disulfide_isomerase,cytochrome_C_biogenesis_protein,transcriptional_regulator	NCgl0018,NCgl0017,NCgl0019	transcript,transcript,transcript	NCgl0018,NCgl0017,NCgl0019
NC_003450	19359	A	C	missense_variant,upstream_gene_variant	p.Ser47Ala,	protein-disulfide_isomerase,transcriptional_regulator	NCgl0018,NCgl0019	transcript,transcript	NCgl0018,NCgl0019
NC_003450	19361	A	G	missense_variant,upstream_gene_variant	p.Val46Ala,	protein-disulfide_isomerase,transcriptional_regulator	NCgl0018,NCgl0019	transcript,transcript	NCgl0018,NCgl0019
NC_003450	19363	G	A	synonymous_variant,upstream_gene_variant	p.Gly45Gly,	protein-disulfide_isomerase,transcriptional_regulator	NCgl0018,NCgl0019	transcript,transcript	NCgl0018,NCgl0019
NC_003450	19366	C	T	synonymous_variant,upstream_gene_variant	p.Glu44Glu,	protein-disulfide_isomerase,transcriptional_regulator	NCgl0018,NCgl0019	transcript,transcript	NCgl0018,NCgl0019
NC_003450	19371	C	T	missense_variant,upstream_gene_variant	p.Ala43Thr,	protein-disulfide_isomerase,transcriptional_regulator	NCgl0018,NCgl0019	transcript,transcript	NCgl0018,NCgl0019
NC_003450	19372	C	G	synonymous_variant,upstream_gene_variant	p.Thr42Thr,	protein-disulfide_isomerase,transcriptional_regulator	NCgl0018,NCgl0019	transcript,transcript	NCgl0018,NCgl0019
NC_003450	19507	GAAGCCCTCAACTAAAAGCCCTCAACTAAA	GAAGCCCTCAACTAAA	upstream_gene_variant,upstream_gene_variant,upstream_gene_variant,intergenic_region		protein-disulfide_isomerase,transcriptional_regulator,Zn-dependent_protease_with_chaperone_function,protein-disulfide_isomerase-transcriptional_regulator	NCgl0018,NCgl0019,NCgl0020,NCgl0018-NCgl0019	transcript,transcript,transcript,intergenic_region	NCgl0018,NCgl0019,NCgl0020,NCgl0018-NCgl0019
NC_003450	19782	A	T	missense_variant,upstream_gene_variant,upstream_gene_variant	p.Lys26Asn,,	transcriptional_regulator,protein-disulfide_isomerase,Zn-dependent_protease_with_chaperone_function	NCgl0019,NCgl0018,NCgl0020	transcript,transcript,transcript	NCgl0019,NCgl0018,NCgl0020
NC_003450	20191	A	G	missense_variant	p.His40Arg	Zn-dependent_protease_with_chaperone_function	NCgl0020	transcript	NCgl0020
NC_003450	20219	T	C	synonymous_variant	p.Gly49Gly	Zn-dependent_protease_with_chaperone_function	NCgl0020	transcript	NCgl0020
NC_003450	20246	T	G	synonymous_variant	p.Leu58Leu	Zn-dependent_protease_with_chaperone_function	NCgl0020	transcript	NCgl0020
NC_003450	20278	T	C	missense_variant	p.Val69Ala	Zn-dependent_protease_with_chaperone_function	NCgl0020	transcript	NCgl0020
NC_003450	20370	A	G	missense_variant	p.Thr100Ala	Zn-dependent_protease_with_chaperone_function	NCgl0020	transcript	NCgl0020
NC_003450	20372	G	A	synonymous_variant	p.Thr100Thr	Zn-dependent_protease_with_chaperone_function	NCgl0020	transcript	NCgl0020
NC_003450	20395	T	C	missense_variant	p.Val108Ala	Zn-dependent_protease_with_chaperone_function	NCgl0020	transcript	NCgl0020
NC_003450	20397	A	G	missense_variant	p.Ile109Val	Zn-dependent_protease_with_chaperone_function	NCgl0020	transcript	NCgl0020
NC_003450	20448	A	C	missense_variant	p.Met126Leu	Zn-dependent_protease_with_chaperone_function	NCgl0020	transcript	NCgl0020
NC_003450	20468	C	G	synonymous_variant	p.Ser132Ser	Zn-dependent_protease_with_chaperone_function	NCgl0020	transcript	NCgl0020
NC_003450	20486	T	C	synonymous_variant	p.Arg138Arg	Zn-dependent_protease_with_chaperone_function	NCgl0020	transcript	NCgl0020
NC_003450	20495	T	G	missense_variant	p.His141Gln	Zn-dependent_protease_with_chaperone_function	NCgl0020	transcript	NCgl0020
NC_003450	20698	T	G	missense_variant	p.Leu209Trp	Zn-dependent_protease_with_chaperone_function	NCgl0020	transcript	NCgl0020
NC_003450	20732	A	G	synonymous_variant	p.Val220Val	Zn-dependent_protease_with_chaperone_function	NCgl0020	transcript	NCgl0020
NC_003450	20760	C	T	synonymous_variant	p.Leu230Leu	Zn-dependent_protease_with_chaperone_function	NCgl0020	transcript	NCgl0020
NC_003450	21188	A	G	intergenic_region		Zn-dependent_protease_with_chaperone_function-stress-induced_protein	NCgl0020-NCgl0023	intergenic_region	NCgl0020-NCgl0023
NC_003450	21307	A	G	intergenic_region		Zn-dependent_protease_with_chaperone_function-stress-induced_protein	NCgl0020-NCgl0023	intergenic_region	NCgl0020-NCgl0023
NC_003450	21391	G	T	intergenic_region		Zn-dependent_protease_with_chaperone_function-stress-induced_protein	NCgl0020-NCgl0023	intergenic_region	NCgl0020-NCgl0023
NC_003450	21490	G	A	intergenic_region		Zn-dependent_protease_with_chaperone_function-stress-induced_protein	NCgl0020-NCgl0023	intergenic_region	NCgl0020-NCgl0023
NC_003450	21497	T	C	intergenic_region		Zn-dependent_protease_with_chaperone_function-stress-induced_protein	NCgl0020-NCgl0023	intergenic_region	NCgl0020-NCgl0023
NC_003450	21498	A	G	intergenic_region		Zn-dependent_protease_with_chaperone_function-stress-induced_protein	NCgl0020-NCgl0023	intergenic_region	NCgl0020-NCgl0023
NC_003450	21502	T	C	intergenic_region		Zn-dependent_protease_with_chaperone_function-stress-induced_protein	NCgl0020-NCgl0023	intergenic_region	NCgl0020-NCgl0023
NC_003450	21560	C	A	intergenic_region		Zn-dependent_protease_with_chaperone_function-stress-induced_protein	NCgl0020-NCgl0023	intergenic_region	NCgl0020-NCgl0023
NC_003450	21563	T	C	intergenic_region		Zn-dependent_protease_with_chaperone_function-stress-induced_protein	NCgl0020-NCgl0023	intergenic_region	NCgl0020-NCgl0023
NC_003450	21596	A	C	intergenic_region		Zn-dependent_protease_with_chaperone_function-stress-induced_protein	NCgl0020-NCgl0023	intergenic_region	NCgl0020-NCgl0023
NC_003450	21611	A	G	intergenic_region		Zn-dependent_protease_with_chaperone_function-stress-induced_protein	NCgl0020-NCgl0023	intergenic_region	NCgl0020-NCgl0023
NC_003450	21614	C	T	intergenic_region		Zn-dependent_protease_with_chaperone_function-stress-induced_protein	NCgl0020-NCgl0023	intergenic_region	NCgl0020-NCgl0023
NC_003450	21623	C	T	intergenic_region		Zn-dependent_protease_with_chaperone_function-stress-induced_protein	NCgl0020-NCgl0023	intergenic_region	NCgl0020-NCgl0023
NC_003450	21624	G	A	intergenic_region		Zn-dependent_protease_with_chaperone_function-stress-induced_protein	NCgl0020-NCgl0023	intergenic_region	NCgl0020-NCgl0023
NC_003450	21626	T	A	intergenic_region		Zn-dependent_protease_with_chaperone_function-stress-induced_protein	NCgl0020-NCgl0023	intergenic_region	NCgl0020-NCgl0023
NC_003450	21628	G	T	intergenic_region		Zn-dependent_protease_with_chaperone_function-stress-induced_protein	NCgl0020-NCgl0023	intergenic_region	NCgl0020-NCgl0023
NC_003450	21629	C	T	intergenic_region		Zn-dependent_protease_with_chaperone_function-stress-induced_protein	NCgl0020-NCgl0023	intergenic_region	NCgl0020-NCgl0023
NC_003450	21638	C	G	intergenic_region		Zn-dependent_protease_with_chaperone_function-stress-induced_protein	NCgl0020-NCgl0023	intergenic_region	NCgl0020-NCgl0023
NC_003450	21650	A	G	intergenic_region		Zn-dependent_protease_with_chaperone_function-stress-induced_protein	NCgl0020-NCgl0023	intergenic_region	NCgl0020-NCgl0023
NC_003450	21656	A	T	intergenic_region		Zn-dependent_protease_with_chaperone_function-stress-induced_protein	NCgl0020-NCgl0023	intergenic_region	NCgl0020-NCgl0023
NC_003450	21674	C	A	intergenic_region		Zn-dependent_protease_with_chaperone_function-stress-induced_protein	NCgl0020-NCgl0023	intergenic_region	NCgl0020-NCgl0023
NC_003450	21680	G	A	intergenic_region		Zn-dependent_protease_with_chaperone_function-stress-induced_protein	NCgl0020-NCgl0023	intergenic_region	NCgl0020-NCgl0023
NC_003450	21695	T	C	intergenic_region		Zn-dependent_protease_with_chaperone_function-stress-induced_protein	NCgl0020-NCgl0023	intergenic_region	NCgl0020-NCgl0023
NC_003450	21737	T	C	intergenic_region		Zn-dependent_protease_with_chaperone_function-stress-induced_protein	NCgl0020-NCgl0023	intergenic_region	NCgl0020-NCgl0023
NC_003450	21827	T	C	intergenic_region		Zn-dependent_protease_with_chaperone_function-stress-induced_protein	NCgl0020-NCgl0023	intergenic_region	NCgl0020-NCgl0023
NC_003450	21842	T	C	intergenic_region		Zn-dependent_protease_with_chaperone_function-stress-induced_protein	NCgl0020-NCgl0023	intergenic_region	NCgl0020-NCgl0023
NC_003450	21845	G	A	intergenic_region		Zn-dependent_protease_with_chaperone_function-stress-induced_protein	NCgl0020-NCgl0023	intergenic_region	NCgl0020-NCgl0023
NC_003450	21851	A	G	intergenic_region		Zn-dependent_protease_with_chaperone_function-stress-induced_protein	NCgl0020-NCgl0023	intergenic_region	NCgl0020-NCgl0023
NC_003450	21860	T	A	intergenic_region		Zn-dependent_protease_with_chaperone_function-stress-induced_protein	NCgl0020-NCgl0023	intergenic_region	NCgl0020-NCgl0023
NC_003450	21887	T	C	intergenic_region		Zn-dependent_protease_with_chaperone_function-stress-induced_protein	NCgl0020-NCgl0023	intergenic_region	NCgl0020-NCgl0023
NC_003450	21893	T	C	intergenic_region		Zn-dependent_protease_with_chaperone_function-stress-induced_protein	NCgl0020-NCgl0023	intergenic_region	NCgl0020-NCgl0023
NC_003450	21902	T	G	intergenic_region		Zn-dependent_protease_with_chaperone_function-stress-induced_protein	NCgl0020-NCgl0023	intergenic_region	NCgl0020-NCgl0023
NC_003450	21908	C	T	intergenic_region		Zn-dependent_protease_with_chaperone_function-stress-induced_protein	NCgl0020-NCgl0023	intergenic_region	NCgl0020-NCgl0023
NC_003450	21914	C	A	intergenic_region		Zn-dependent_protease_with_chaperone_function-stress-induced_protein	NCgl0020-NCgl0023	intergenic_region	NCgl0020-NCgl0023
NC_003450	21933	C	T	intergenic_region		Zn-dependent_protease_with_chaperone_function-stress-induced_protein	NCgl0020-NCgl0023	intergenic_region	NCgl0020-NCgl0023
NC_003450	21947	T	A	intergenic_region		Zn-dependent_protease_with_chaperone_function-stress-induced_protein	NCgl0020-NCgl0023	intergenic_region	NCgl0020-NCgl0023
NC_003450	21956	C	T	intergenic_region		Zn-dependent_protease_with_chaperone_function-stress-induced_protein	NCgl0020-NCgl0023	intergenic_region	NCgl0020-NCgl0023
NC_003450	21960	G	C	intergenic_region		Zn-dependent_protease_with_chaperone_function-stress-induced_protein	NCgl0020-NCgl0023	intergenic_region	NCgl0020-NCgl0023
NC_003450	21965	A	C	intergenic_region		Zn-dependent_protease_with_chaperone_function-stress-induced_protein	NCgl0020-NCgl0023	intergenic_region	NCgl0020-NCgl0023
NC_003450	21968	C	T	intergenic_region		Zn-dependent_protease_with_chaperone_function-stress-induced_protein	NCgl0020-NCgl0023	intergenic_region	NCgl0020-NCgl0023
NC_003450	21974	T	C	intergenic_region		Zn-dependent_protease_with_chaperone_function-stress-induced_protein	NCgl0020-NCgl0023	intergenic_region	NCgl0020-NCgl0023
NC_003450	21977	T	G	intergenic_region		Zn-dependent_protease_with_chaperone_function-stress-induced_protein	NCgl0020-NCgl0023	intergenic_region	NCgl0020-NCgl0023
NC_003450	21986	T	A	intergenic_region		Zn-dependent_protease_with_chaperone_function-stress-induced_protein	NCgl0020-NCgl0023	intergenic_region	NCgl0020-NCgl0023
NC_003450	22021	G	A	intergenic_region		Zn-dependent_protease_with_chaperone_function-stress-induced_protein	NCgl0020-NCgl0023	intergenic_region	NCgl0020-NCgl0023
NC_003450	22030	C	A	intergenic_region		Zn-dependent_protease_with_chaperone_function-stress-induced_protein	NCgl0020-NCgl0023	intergenic_region	NCgl0020-NCgl0023
NC_003450	22034	A	G	intergenic_region		Zn-dependent_protease_with_chaperone_function-stress-induced_protein	NCgl0020-NCgl0023	intergenic_region	NCgl0020-NCgl0023
NC_003450	22049	G	T	intergenic_region		Zn-dependent_protease_with_chaperone_function-stress-induced_protein	NCgl0020-NCgl0023	intergenic_region	NCgl0020-NCgl0023
NC_003450	22064	C	A	intergenic_region		Zn-dependent_protease_with_chaperone_function-stress-induced_protein	NCgl0020-NCgl0023	intergenic_region	NCgl0020-NCgl0023
NC_003450	22067	T	C	intergenic_region		Zn-dependent_protease_with_chaperone_function-stress-induced_protein	NCgl0020-NCgl0023	intergenic_region	NCgl0020-NCgl0023
NC_003450	22125	T	C	intergenic_region		Zn-dependent_protease_with_chaperone_function-stress-induced_protein	NCgl0020-NCgl0023	intergenic_region	NCgl0020-NCgl0023
NC_003450	22127	A	G	intergenic_region		Zn-dependent_protease_with_chaperone_function-stress-induced_protein	NCgl0020-NCgl0023	intergenic_region	NCgl0020-NCgl0023
NC_003450	22135	A	G	intergenic_region		Zn-dependent_protease_with_chaperone_function-stress-induced_protein	NCgl0020-NCgl0023	intergenic_region	NCgl0020-NCgl0023
NC_003450	22136	T	C	intergenic_region		Zn-dependent_protease_with_chaperone_function-stress-induced_protein	NCgl0020-NCgl0023	intergenic_region	NCgl0020-NCgl0023
NC_003450	22139	A	G	intergenic_region		Zn-dependent_protease_with_chaperone_function-stress-induced_protein	NCgl0020-NCgl0023	intergenic_region	NCgl0020-NCgl0023
NC_003450	22157	A	G	intergenic_region		Zn-dependent_protease_with_chaperone_function-stress-induced_protein	NCgl0020-NCgl0023	intergenic_region	NCgl0020-NCgl0023
NC_003450	22160	A	G	intergenic_region		Zn-dependent_protease_with_chaperone_function-stress-induced_protein	NCgl0020-NCgl0023	intergenic_region	NCgl0020-NCgl0023
NC_003450	22184	G	A	intergenic_region		Zn-dependent_protease_with_chaperone_function-stress-induced_protein	NCgl0020-NCgl0023	intergenic_region	NCgl0020-NCgl0023
NC_003450	22217	C	T	intergenic_region		Zn-dependent_protease_with_chaperone_function-stress-induced_protein	NCgl0020-NCgl0023	intergenic_region	NCgl0020-NCgl0023
NC_003450	22226	C	T	intergenic_region		Zn-dependent_protease_with_chaperone_function-stress-induced_protein	NCgl0020-NCgl0023	intergenic_region	NCgl0020-NCgl0023
NC_003450	22241	A	G	intergenic_region		Zn-dependent_protease_with_chaperone_function-stress-induced_protein	NCgl0020-NCgl0023	intergenic_region	NCgl0020-NCgl0023
NC_003450	22268	C	A	intergenic_region		Zn-dependent_protease_with_chaperone_function-stress-induced_protein	NCgl0020-NCgl0023	intergenic_region	NCgl0020-NCgl0023
NC_003450	22289	C	A	intergenic_region		Zn-dependent_protease_with_chaperone_function-stress-induced_protein	NCgl0020-NCgl0023	intergenic_region	NCgl0020-NCgl0023
NC_003450	22304	T	C	intergenic_region		Zn-dependent_protease_with_chaperone_function-stress-induced_protein	NCgl0020-NCgl0023	intergenic_region	NCgl0020-NCgl0023
NC_003450	22393	G	C	intergenic_region		Zn-dependent_protease_with_chaperone_function-stress-induced_protein	NCgl0020-NCgl0023	intergenic_region	NCgl0020-NCgl0023
NC_003450	22483	C	T	intergenic_region		Zn-dependent_protease_with_chaperone_function-stress-induced_protein	NCgl0020-NCgl0023	intergenic_region	NCgl0020-NCgl0023
NC_003450	22499	C	T	intergenic_region		Zn-dependent_protease_with_chaperone_function-stress-induced_protein	NCgl0020-NCgl0023	intergenic_region	NCgl0020-NCgl0023
NC_003450	22534	A	G	intergenic_region		Zn-dependent_protease_with_chaperone_function-stress-induced_protein	NCgl0020-NCgl0023	intergenic_region	NCgl0020-NCgl0023
NC_003450	22536	A	G	intergenic_region		Zn-dependent_protease_with_chaperone_function-stress-induced_protein	NCgl0020-NCgl0023	intergenic_region	NCgl0020-NCgl0023
NC_003450	22649	G	A	intergenic_region		Zn-dependent_protease_with_chaperone_function-stress-induced_protein	NCgl0020-NCgl0023	intergenic_region	NCgl0020-NCgl0023
NC_003450	22659	G	A	intergenic_region		Zn-dependent_protease_with_chaperone_function-stress-induced_protein	NCgl0020-NCgl0023	intergenic_region	NCgl0020-NCgl0023
NC_003450	22715	C	T	intergenic_region		Zn-dependent_protease_with_chaperone_function-stress-induced_protein	NCgl0020-NCgl0023	intergenic_region	NCgl0020-NCgl0023
NC_003450	22767	G	T	intergenic_region		Zn-dependent_protease_with_chaperone_function-stress-induced_protein	NCgl0020-NCgl0023	intergenic_region	NCgl0020-NCgl0023
NC_003450	22773	A	G	intergenic_region		Zn-dependent_protease_with_chaperone_function-stress-induced_protein	NCgl0020-NCgl0023	intergenic_region	NCgl0020-NCgl0023
NC_003450	22825	A	T	intergenic_region		Zn-dependent_protease_with_chaperone_function-stress-induced_protein	NCgl0020-NCgl0023	intergenic_region	NCgl0020-NCgl0023
NC_003450	22865	C	T	intergenic_region		Zn-dependent_protease_with_chaperone_function-stress-induced_protein	NCgl0020-NCgl0023	intergenic_region	NCgl0020-NCgl0023
NC_003450	22895	A	G	intergenic_region		Zn-dependent_protease_with_chaperone_function-stress-induced_protein	NCgl0020-NCgl0023	intergenic_region	NCgl0020-NCgl0023
NC_003450	22917	T	G	intergenic_region		Zn-dependent_protease_with_chaperone_function-stress-induced_protein	NCgl0020-NCgl0023	intergenic_region	NCgl0020-NCgl0023
NC_003450	22922	C	A	intergenic_region		Zn-dependent_protease_with_chaperone_function-stress-induced_protein	NCgl0020-NCgl0023	intergenic_region	NCgl0020-NCgl0023
NC_003450	22937	A	G	intergenic_region		Zn-dependent_protease_with_chaperone_function-stress-induced_protein	NCgl0020-NCgl0023	intergenic_region	NCgl0020-NCgl0023
NC_003450	22950	G	T	intergenic_region		Zn-dependent_protease_with_chaperone_function-stress-induced_protein	NCgl0020-NCgl0023	intergenic_region	NCgl0020-NCgl0023
NC_003450	22987	C	T	intergenic_region		Zn-dependent_protease_with_chaperone_function-stress-induced_protein	NCgl0020-NCgl0023	intergenic_region	NCgl0020-NCgl0023
NC_003450	23067	C	G	intergenic_region		Zn-dependent_protease_with_chaperone_function-stress-induced_protein	NCgl0020-NCgl0023	intergenic_region	NCgl0020-NCgl0023
NC_003450	23327	T	C	intergenic_region		Zn-dependent_protease_with_chaperone_function-stress-induced_protein	NCgl0020-NCgl0023	intergenic_region	NCgl0020-NCgl0023
NC_003450	23497	C	T	intergenic_region		Zn-dependent_protease_with_chaperone_function-stress-induced_protein	NCgl0020-NCgl0023	intergenic_region	NCgl0020-NCgl0023
NC_003450	23576	T	A	intergenic_region		Zn-dependent_protease_with_chaperone_function-stress-induced_protein	NCgl0020-NCgl0023	intergenic_region	NCgl0020-NCgl0023
NC_003450	23615	C	T	intergenic_region		Zn-dependent_protease_with_chaperone_function-stress-induced_protein	NCgl0020-NCgl0023	intergenic_region	NCgl0020-NCgl0023
NC_003450	23640	G	C	intergenic_region		Zn-dependent_protease_with_chaperone_function-stress-induced_protein	NCgl0020-NCgl0023	intergenic_region	NCgl0020-NCgl0023
NC_003450	23664	A	G	intergenic_region		Zn-dependent_protease_with_chaperone_function-stress-induced_protein	NCgl0020-NCgl0023	intergenic_region	NCgl0020-NCgl0023
NC_003450	23677	A	C	intergenic_region		Zn-dependent_protease_with_chaperone_function-stress-induced_protein	NCgl0020-NCgl0023	intergenic_region	NCgl0020-NCgl0023
NC_003450	23747	T	C	upstream_gene_variant,intergenic_region		stress-induced_protein,Zn-dependent_protease_with_chaperone_function-stress-induced_protein	NCgl0023,NCgl0020-NCgl0023	transcript,intergenic_region	NCgl0023,NCgl0020-NCgl0023
NC_003450	23822	C	T	upstream_gene_variant,intergenic_region		stress-induced_protein,Zn-dependent_protease_with_chaperone_function-stress-induced_protein	NCgl0023,NCgl0020-NCgl0023	transcript,intergenic_region	NCgl0023,NCgl0020-NCgl0023
NC_003450	24323	G	C	missense_variant	p.Ser10Thr	stress-induced_protein	NCgl0023	transcript	NCgl0023
NC_003450	24361	G	A	missense_variant	p.Val23Met	stress-induced_protein	NCgl0023	transcript	NCgl0023
NC_003450	24391	G	T	stop_gained	p.Glu33*	stress-induced_protein	NCgl0023	transcript	NCgl0023
NC_003450	24409	G	A	missense_variant	p.Ala39Thr	stress-induced_protein	NCgl0023	transcript	NCgl0023
NC_003450	24458	T	C	missense_variant	p.Val55Ala	stress-induced_protein	NCgl0023	transcript	NCgl0023
NC_003450	24509	G	A	missense_variant	p.Arg72His	stress-induced_protein	NCgl0023	transcript	NCgl0023
NC_003450	24615	A	T	missense_variant	p.Gln107His	stress-induced_protein	NCgl0023	transcript	NCgl0023
NC_003450	24648	T	C	synonymous_variant	p.Asp118Asp	stress-induced_protein	NCgl0023	transcript	NCgl0023
NC_003450	26703	G	A	upstream_gene_variant,intergenic_region		transcriptional_regulator,transcriptional_regulator-hypothetical_protein	NCgl0024,NCgl0024-NCgl0025	transcript,intergenic_region	NCgl0024,NCgl0024-NCgl0025
NC_003450	26812	T	A	upstream_gene_variant,intergenic_region		transcriptional_regulator,transcriptional_regulator-hypothetical_protein	NCgl0024,NCgl0024-NCgl0025	transcript,intergenic_region	NCgl0024,NCgl0024-NCgl0025
NC_003450	26813	T	A	upstream_gene_variant,intergenic_region		transcriptional_regulator,transcriptional_regulator-hypothetical_protein	NCgl0024,NCgl0024-NCgl0025	transcript,intergenic_region	NCgl0024,NCgl0024-NCgl0025
NC_003450	26828	C	G	synonymous_variant,upstream_gene_variant	p.Val424Val,	hypothetical_protein,transcriptional_regulator	NCgl0025,NCgl0024	transcript,transcript	NCgl0025,NCgl0024
NC_003450	26864	G	T	synonymous_variant,upstream_gene_variant	p.Ala412Ala,	hypothetical_protein,transcriptional_regulator	NCgl0025,NCgl0024	transcript,transcript	NCgl0025,NCgl0024
NC_003450	26873	A	G	synonymous_variant,upstream_gene_variant	p.Leu409Leu,	hypothetical_protein,transcriptional_regulator	NCgl0025,NCgl0024	transcript,transcript	NCgl0025,NCgl0024
NC_003450	26879	G	A	synonymous_variant,upstream_gene_variant	p.Asn407Asn,	hypothetical_protein,transcriptional_regulator	NCgl0025,NCgl0024	transcript,transcript	NCgl0025,NCgl0024
NC_003450	26903	A	G	synonymous_variant,upstream_gene_variant	p.His399His,	hypothetical_protein,transcriptional_regulator	NCgl0025,NCgl0024	transcript,transcript	NCgl0025,NCgl0024
NC_003450	26930	G	A	synonymous_variant,upstream_gene_variant	p.Val390Val,	hypothetical_protein,transcriptional_regulator	NCgl0025,NCgl0024	transcript,transcript	NCgl0025,NCgl0024
NC_003450	26933	G	A	synonymous_variant,upstream_gene_variant	p.Tyr389Tyr,	hypothetical_protein,transcriptional_regulator	NCgl0025,NCgl0024	transcript,transcript	NCgl0025,NCgl0024
NC_003450	26939	G	T	synonymous_variant,upstream_gene_variant	p.Arg387Arg,	hypothetical_protein,transcriptional_regulator	NCgl0025,NCgl0024	transcript,transcript	NCgl0025,NCgl0024
NC_003450	27039	T	C	missense_variant,upstream_gene_variant	p.Asn354Ser,	hypothetical_protein,transcriptional_regulator	NCgl0025,NCgl0024	transcript,transcript	NCgl0025,NCgl0024
NC_003450	27059	T	C	synonymous_variant,upstream_gene_variant	p.Ala347Ala,	hypothetical_protein,transcriptional_regulator	NCgl0025,NCgl0024	transcript,transcript	NCgl0025,NCgl0024
NC_003450	27197	C	T	synonymous_variant	p.Leu301Leu	hypothetical_protein	NCgl0025	transcript	NCgl0025
NC_003450	27199	A	G	synonymous_variant	p.Leu301Leu	hypothetical_protein	NCgl0025	transcript	NCgl0025
NC_003450	27242	A	G	synonymous_variant	p.Ser286Ser	hypothetical_protein	NCgl0025	transcript	NCgl0025
NC_003450	27247	C	T	missense_variant	p.Val285Ile	hypothetical_protein	NCgl0025	transcript	NCgl0025
NC_003450	27272	G	A	synonymous_variant	p.Arg276Arg	hypothetical_protein	NCgl0025	transcript	NCgl0025
NC_003450	27275	A	G	synonymous_variant	p.Gly275Gly	hypothetical_protein	NCgl0025	transcript	NCgl0025
NC_003450	27287	A	T	synonymous_variant	p.Pro271Pro	hypothetical_protein	NCgl0025	transcript	NCgl0025
NC_003450	27313	C	T	missense_variant	p.Gly263Ser	hypothetical_protein	NCgl0025	transcript	NCgl0025
NC_003450	27329	T	A	synonymous_variant	p.Val257Val	hypothetical_protein	NCgl0025	transcript	NCgl0025
NC_003450	27332	A	G	synonymous_variant	p.Gly256Gly	hypothetical_protein	NCgl0025	transcript	NCgl0025
NC_003450	27437	T	C	synonymous_variant	p.Val221Val	hypothetical_protein	NCgl0025	transcript	NCgl0025
NC_003450	27500	G	T	synonymous_variant	p.Val200Val	hypothetical_protein	NCgl0025	transcript	NCgl0025
NC_003450	27503	T	G	synonymous_variant	p.Val199Val	hypothetical_protein	NCgl0025	transcript	NCgl0025
NC_003450	27523	C	G	missense_variant	p.Ala193Pro	hypothetical_protein	NCgl0025	transcript	NCgl0025
NC_003450	27526	T	C	missense_variant	p.Lys192Glu	hypothetical_protein	NCgl0025	transcript	NCgl0025
NC_003450	27527	G	T	synonymous_variant	p.Leu191Leu	hypothetical_protein	NCgl0025	transcript	NCgl0025
NC_003450	27529	G	A	missense_variant	p.Leu191Phe	hypothetical_protein	NCgl0025	transcript	NCgl0025
NC_003450	27536	T	C	synonymous_variant	p.Lys188Lys	hypothetical_protein	NCgl0025	transcript	NCgl0025
NC_003450	27542	C	T	synonymous_variant	p.Glu186Glu	hypothetical_protein	NCgl0025	transcript	NCgl0025
NC_003450	27545	A	T	synonymous_variant	p.Pro185Pro	hypothetical_protein	NCgl0025	transcript	NCgl0025
NC_003450	27548	T	C	synonymous_variant	p.Glu184Glu	hypothetical_protein	NCgl0025	transcript	NCgl0025
NC_003450	27551	T	G	synonymous_variant	p.Val183Val	hypothetical_protein	NCgl0025	transcript	NCgl0025
NC_003450	27596	T	C	synonymous_variant	p.Lys168Lys	hypothetical_protein	NCgl0025	transcript	NCgl0025
NC_003450	27647	A	G	synonymous_variant	p.His151His	hypothetical_protein	NCgl0025	transcript	NCgl0025
NC_003450	27686	T	C	synonymous_variant	p.Glu138Glu	hypothetical_protein	NCgl0025	transcript	NCgl0025
NC_003450	27710	G	A	synonymous_variant	p.Thr130Thr	hypothetical_protein	NCgl0025	transcript	NCgl0025
NC_003450	27716	A	G	synonymous_variant	p.Asp128Asp	hypothetical_protein	NCgl0025	transcript	NCgl0025
NC_003450	27743	G	A	synonymous_variant	p.Thr119Thr	hypothetical_protein	NCgl0025	transcript	NCgl0025
NC_003450	27752	G	A	synonymous_variant	p.Leu116Leu	hypothetical_protein	NCgl0025	transcript	NCgl0025
NC_003450	27782	T	G	synonymous_variant	p.Val106Val	hypothetical_protein	NCgl0025	transcript	NCgl0025
NC_003450	27785	G	A	synonymous_variant	p.His105His	hypothetical_protein	NCgl0025	transcript	NCgl0025
NC_003450	27791	T	A	synonymous_variant	p.Gly103Gly	hypothetical_protein	NCgl0025	transcript	NCgl0025
NC_003450	27797	T	G	synonymous_variant	p.Gly101Gly	hypothetical_protein	NCgl0025	transcript	NCgl0025
NC_003450	27818	A	G	synonymous_variant	p.Phe94Phe	hypothetical_protein	NCgl0025	transcript	NCgl0025
NC_003450	27821	A	T	synonymous_variant	p.Gly93Gly	hypothetical_protein	NCgl0025	transcript	NCgl0025
NC_003450	27827	T	A	synonymous_variant	p.Leu91Leu	hypothetical_protein	NCgl0025	transcript	NCgl0025
NC_003450	27836	G	A	synonymous_variant	p.Asp88Asp	hypothetical_protein	NCgl0025	transcript	NCgl0025
NC_003450	27839	T	A	missense_variant	p.Glu87Asp	hypothetical_protein	NCgl0025	transcript	NCgl0025
NC_003450	27845	G	A	synonymous_variant	p.Ile85Ile	hypothetical_protein	NCgl0025	transcript	NCgl0025
NC_003450	27847	T	C	missense_variant	p.Ile85Val	hypothetical_protein	NCgl0025	transcript	NCgl0025
NC_003450	27854	A	G	synonymous_variant	p.Thr82Thr	hypothetical_protein	NCgl0025	transcript	NCgl0025
NC_003450	27872	A	G	synonymous_variant	p.Ile76Ile	hypothetical_protein	NCgl0025	transcript	NCgl0025
NC_003450	27911	C	A	synonymous_variant	p.Pro63Pro	hypothetical_protein	NCgl0025	transcript	NCgl0025
NC_003450	27915	G	A	missense_variant	p.Ser62Phe	hypothetical_protein	NCgl0025	transcript	NCgl0025
NC_003450	27917	G	T	synonymous_variant	p.Ser61Ser	hypothetical_protein	NCgl0025	transcript	NCgl0025
NC_003450	27929	G	T	synonymous_variant	p.Ala57Ala	hypothetical_protein	NCgl0025	transcript	NCgl0025
NC_003450	27932	A	G	synonymous_variant	p.Thr56Thr	hypothetical_protein	NCgl0025	transcript	NCgl0025
NC_003450	27936	C	T	missense_variant	p.Ser55Asn	hypothetical_protein	NCgl0025	transcript	NCgl0025
NC_003450	27947	G	T	synonymous_variant	p.Ala51Ala	hypothetical_protein	NCgl0025	transcript	NCgl0025
NC_003450	27968	G	A	synonymous_variant	p.His44His	hypothetical_protein	NCgl0025	transcript	NCgl0025
NC_003450	27971	T	C	synonymous_variant	p.Ala43Ala	hypothetical_protein	NCgl0025	transcript	NCgl0025
NC_003450	27981	C	G	missense_variant	p.Ser40Thr	hypothetical_protein	NCgl0025	transcript	NCgl0025
NC_003450	27984	G	A	missense_variant	p.Ala39Val	hypothetical_protein	NCgl0025	transcript	NCgl0025
NC_003450	27986	T	C	synonymous_variant	p.Thr38Thr	hypothetical_protein	NCgl0025	transcript	NCgl0025
NC_003450	28001	C	T	synonymous_variant	p.Ala33Ala	hypothetical_protein	NCgl0025	transcript	NCgl0025
NC_003450	28076	A	G	synonymous_variant	p.Leu8Leu	hypothetical_protein	NCgl0025	transcript	NCgl0025
NC_003450	28111	T	G	upstream_gene_variant,intergenic_region		hypothetical_protein,hypothetical_protein-ABC_transporter_periplasmic_component	NCgl0025,NCgl0025-NCgl0026	transcript,intergenic_region	NCgl0025,NCgl0025-NCgl0026
NC_003450	28131	C	T	upstream_gene_variant,intergenic_region		hypothetical_protein,hypothetical_protein-ABC_transporter_periplasmic_component	NCgl0025,NCgl0025-NCgl0026	transcript,intergenic_region	NCgl0025,NCgl0025-NCgl0026
NC_003450	28135	G	C	upstream_gene_variant,intergenic_region		hypothetical_protein,hypothetical_protein-ABC_transporter_periplasmic_component	NCgl0025,NCgl0025-NCgl0026	transcript,intergenic_region	NCgl0025,NCgl0025-NCgl0026
NC_003450	28137	C	G	upstream_gene_variant,intergenic_region		hypothetical_protein,hypothetical_protein-ABC_transporter_periplasmic_component	NCgl0025,NCgl0025-NCgl0026	transcript,intergenic_region	NCgl0025,NCgl0025-NCgl0026
NC_003450	28139	G	T	upstream_gene_variant,intergenic_region		hypothetical_protein,hypothetical_protein-ABC_transporter_periplasmic_component	NCgl0025,NCgl0025-NCgl0026	transcript,intergenic_region	NCgl0025,NCgl0025-NCgl0026
NC_003450	28144	A	G	upstream_gene_variant,intergenic_region		hypothetical_protein,hypothetical_protein-ABC_transporter_periplasmic_component	NCgl0025,NCgl0025-NCgl0026	transcript,intergenic_region	NCgl0025,NCgl0025-NCgl0026
NC_003450	28145	G	T	upstream_gene_variant,intergenic_region		hypothetical_protein,hypothetical_protein-ABC_transporter_periplasmic_component	NCgl0025,NCgl0025-NCgl0026	transcript,intergenic_region	NCgl0025,NCgl0025-NCgl0026
NC_003450	28243	A	G	missense_variant,upstream_gene_variant	p.Leu292Pro,	ABC_transporter_periplasmic_component,hypothetical_protein	NCgl0026,NCgl0025	transcript,transcript	NCgl0026,NCgl0025
NC_003450	28244	G	T	missense_variant,upstream_gene_variant	p.Leu292Ile,	ABC_transporter_periplasmic_component,hypothetical_protein	NCgl0026,NCgl0025	transcript,transcript	NCgl0026,NCgl0025
NC_003450	28435	T	C	missense_variant,upstream_gene_variant	p.Asp228Gly,	ABC_transporter_periplasmic_component,hypothetical_protein	NCgl0026,NCgl0025	transcript,transcript	NCgl0026,NCgl0025
NC_003450	28494	C	T	synonymous_variant,upstream_gene_variant	p.Leu208Leu,	ABC_transporter_periplasmic_component,hypothetical_protein	NCgl0026,NCgl0025	transcript,transcript	NCgl0026,NCgl0025
NC_003450	28520	C	T	missense_variant,upstream_gene_variant	p.Gly200Ser,	ABC_transporter_periplasmic_component,hypothetical_protein	NCgl0026,NCgl0025	transcript,transcript	NCgl0026,NCgl0025
NC_003450	28588	G	T	missense_variant,upstream_gene_variant	p.Thr177Lys,	ABC_transporter_periplasmic_component,hypothetical_protein	NCgl0026,NCgl0025	transcript,transcript	NCgl0026,NCgl0025
NC_003450	28759	C	T	missense_variant	p.Ser120Asn	ABC_transporter_periplasmic_component	NCgl0026	transcript	NCgl0026
NC_003450	28797	A	C	synonymous_variant	p.Leu107Leu	ABC_transporter_periplasmic_component	NCgl0026	transcript	NCgl0026
NC_003450	28830	A	G	synonymous_variant	p.His96His	ABC_transporter_periplasmic_component	NCgl0026	transcript	NCgl0026
NC_003450	28832	G	T	missense_variant	p.His96Asn	ABC_transporter_periplasmic_component	NCgl0026	transcript	NCgl0026
NC_003450	28855	G	A	missense_variant	p.Ala88Val	ABC_transporter_periplasmic_component	NCgl0026	transcript	NCgl0026
NC_003450	28929	A	G	synonymous_variant	p.His63His	ABC_transporter_periplasmic_component	NCgl0026	transcript	NCgl0026
NC_003450	29025	G	A	synonymous_variant	p.Ala31Ala	ABC_transporter_periplasmic_component	NCgl0026	transcript	NCgl0026
NC_003450	29127	T	C	missense_variant,upstream_gene_variant	p.Asn280Ser,	ABC_transporter_permease,ABC_transporter_periplasmic_component	NCgl0027,NCgl0026	transcript,transcript	NCgl0027,NCgl0026
NC_003450	29133	C	T	missense_variant,upstream_gene_variant	p.Arg278Lys,	ABC_transporter_permease,ABC_transporter_periplasmic_component	NCgl0027,NCgl0026	transcript,transcript	NCgl0027,NCgl0026
NC_003450	29207	G	A	synonymous_variant,upstream_gene_variant	p.Ala253Ala,	ABC_transporter_permease,ABC_transporter_periplasmic_component	NCgl0027,NCgl0026	transcript,transcript	NCgl0027,NCgl0026
NC_003450	29237	C	T	synonymous_variant,upstream_gene_variant	p.Gly243Gly,	ABC_transporter_permease,ABC_transporter_periplasmic_component	NCgl0027,NCgl0026	transcript,transcript	NCgl0027,NCgl0026
NC_003450	29519	A	C	synonymous_variant,upstream_gene_variant,upstream_gene_variant	p.Gly149Gly,,	ABC_transporter_permease,ABC_transporter_periplasmic_component,ABC_transporter_ATPase	NCgl0027,NCgl0026,NCgl0028	transcript,transcript,transcript	NCgl0027,NCgl0026,NCgl0028
NC_003450	29663	T	C	synonymous_variant,upstream_gene_variant,upstream_gene_variant	p.Gln101Gln,,	ABC_transporter_permease,ABC_transporter_periplasmic_component,ABC_transporter_ATPase	NCgl0027,NCgl0026,NCgl0028	transcript,transcript,transcript	NCgl0027,NCgl0026,NCgl0028
NC_003450	29669	G	A	synonymous_variant,upstream_gene_variant,upstream_gene_variant	p.Gly99Gly,,	ABC_transporter_permease,ABC_transporter_periplasmic_component,ABC_transporter_ATPase	NCgl0027,NCgl0026,NCgl0028	transcript,transcript,transcript	NCgl0027,NCgl0026,NCgl0028
NC_003450	29717	C	T	synonymous_variant,upstream_gene_variant,upstream_gene_variant	p.Val83Val,,	ABC_transporter_permease,ABC_transporter_periplasmic_component,ABC_transporter_ATPase	NCgl0027,NCgl0026,NCgl0028	transcript,transcript,transcript	NCgl0027,NCgl0026,NCgl0028
NC_003450	29752	C	T	missense_variant,upstream_gene_variant	p.Ala72Thr,	ABC_transporter_permease,ABC_transporter_ATPase	NCgl0027,NCgl0028	transcript,transcript	NCgl0027,NCgl0028
NC_003450	29806	A	T	missense_variant,upstream_gene_variant	p.Leu54Met,	ABC_transporter_permease,ABC_transporter_ATPase	NCgl0027,NCgl0028	transcript,transcript	NCgl0027,NCgl0028
NC_003450	29819	A	G	synonymous_variant,upstream_gene_variant	p.Ala49Ala,	ABC_transporter_permease,ABC_transporter_ATPase	NCgl0027,NCgl0028	transcript,transcript	NCgl0027,NCgl0028
NC_003450	29837	T	C	synonymous_variant,upstream_gene_variant	p.Leu43Leu,	ABC_transporter_permease,ABC_transporter_ATPase	NCgl0027,NCgl0028	transcript,transcript	NCgl0027,NCgl0028
NC_003450	29876	T	C	synonymous_variant,upstream_gene_variant	p.Leu30Leu,	ABC_transporter_permease,ABC_transporter_ATPase	NCgl0027,NCgl0028	transcript,transcript	NCgl0027,NCgl0028
NC_003450	29952	G	A	missense_variant,upstream_gene_variant	p.Thr5Ile,	ABC_transporter_permease,ABC_transporter_ATPase	NCgl0027,NCgl0028	transcript,transcript	NCgl0027,NCgl0028
NC_003450	29957	A	G	synonymous_variant,upstream_gene_variant	p.Phe3Phe,	ABC_transporter_permease,ABC_transporter_ATPase	NCgl0027,NCgl0028	transcript,transcript	NCgl0027,NCgl0028
NC_003450	29995	A	T	initiator_codon_variant,upstream_gene_variant	p.Met1?,	ABC_transporter_ATPase,ABC_transporter_permease	NCgl0028,NCgl0027	transcript,transcript	NCgl0028,NCgl0027
NC_003450	30015	G	A	synonymous_variant,upstream_gene_variant	p.Arg7Arg,	ABC_transporter_ATPase,ABC_transporter_permease	NCgl0028,NCgl0027	transcript,transcript	NCgl0028,NCgl0027
NC_003450	30149	T	C	missense_variant,upstream_gene_variant,upstream_gene_variant	p.Met52Thr,,	ABC_transporter_ATPase,ABC_transporter_permease,ABC_transporter_periplasmic_component	NCgl0028,NCgl0027,NCgl0029	transcript,transcript,transcript	NCgl0028,NCgl0027,NCgl0029
NC_003450	30183	T	C	synonymous_variant,upstream_gene_variant,upstream_gene_variant	p.Leu63Leu,,	ABC_transporter_ATPase,ABC_transporter_permease,ABC_transporter_periplasmic_component	NCgl0028,NCgl0027,NCgl0029	transcript,transcript,transcript	NCgl0028,NCgl0027,NCgl0029
NC_003450	30198	G	A	synonymous_variant,upstream_gene_variant,upstream_gene_variant	p.Ala68Ala,,	ABC_transporter_ATPase,ABC_transporter_permease,ABC_transporter_periplasmic_component	NCgl0028,NCgl0027,NCgl0029	transcript,transcript,transcript	NCgl0028,NCgl0027,NCgl0029
NC_003450	30207	C	A	synonymous_variant,upstream_gene_variant,upstream_gene_variant	p.Pro71Pro,,	ABC_transporter_ATPase,ABC_transporter_permease,ABC_transporter_periplasmic_component	NCgl0028,NCgl0027,NCgl0029	transcript,transcript,transcript	NCgl0028,NCgl0027,NCgl0029
NC_003450	30313	T	C	missense_variant,upstream_gene_variant,upstream_gene_variant	p.Cys107Arg,,	ABC_transporter_ATPase,ABC_transporter_permease,ABC_transporter_periplasmic_component	NCgl0028,NCgl0027,NCgl0029	transcript,transcript,transcript	NCgl0028,NCgl0027,NCgl0029
NC_003450	30340	C	G	missense_variant,upstream_gene_variant,upstream_gene_variant	p.Arg116Gly,,	ABC_transporter_ATPase,ABC_transporter_permease,ABC_transporter_periplasmic_component	NCgl0028,NCgl0027,NCgl0029	transcript,transcript,transcript	NCgl0028,NCgl0027,NCgl0029
NC_003450	30577	G	A	missense_variant,upstream_gene_variant	p.Ala195Thr,	ABC_transporter_ATPase,ABC_transporter_periplasmic_component	NCgl0028,NCgl0029	transcript,transcript	NCgl0028,NCgl0029
NC_003450	30588	T	C	synonymous_variant,upstream_gene_variant	p.Ile198Ile,	ABC_transporter_ATPase,ABC_transporter_periplasmic_component	NCgl0028,NCgl0029	transcript,transcript	NCgl0028,NCgl0029
NC_003450	30630	C	T	synonymous_variant,upstream_gene_variant	p.Ala212Ala,	ABC_transporter_ATPase,ABC_transporter_periplasmic_component	NCgl0028,NCgl0029	transcript,transcript	NCgl0028,NCgl0029
NC_003450	30670	G	A	upstream_gene_variant,intergenic_region		ABC_transporter_periplasmic_component,ABC_transporter_ATPase-ABC_transporter_periplasmic_component	NCgl0029,NCgl0028-NCgl0029	transcript,intergenic_region	NCgl0029,NCgl0028-NCgl0029
NC_003450	30834	C	T	synonymous_variant	p.Val46Val	ABC_transporter_periplasmic_component	NCgl0029	transcript	NCgl0029
NC_003450	30919	G	A	missense_variant	p.Val75Ile	ABC_transporter_periplasmic_component	NCgl0029	transcript	NCgl0029
NC_003450	30924	A	G	synonymous_variant	p.Glu76Glu	ABC_transporter_periplasmic_component	NCgl0029	transcript	NCgl0029
NC_003450	30930	C	T	synonymous_variant	p.Arg78Arg	ABC_transporter_periplasmic_component	NCgl0029	transcript	NCgl0029
NC_003450	30934	T	G	missense_variant	p.Ser80Ala	ABC_transporter_periplasmic_component	NCgl0029	transcript	NCgl0029
NC_003450	30939	T	A	synonymous_variant	p.Ser81Ser	ABC_transporter_periplasmic_component	NCgl0029	transcript	NCgl0029
NC_003450	31047	T	C	synonymous_variant	p.Ala117Ala	ABC_transporter_periplasmic_component	NCgl0029	transcript	NCgl0029
NC_003450	31392	T	C	synonymous_variant,upstream_gene_variant	p.Gly232Gly,	ABC_transporter_periplasmic_component,ABC_transporter_permease	NCgl0029,NCgl0030	transcript,transcript	NCgl0029,NCgl0030
NC_003450	31790	G	T	synonymous_variant	p.Val38Val	ABC_transporter_permease	NCgl0030	transcript	NCgl0030
NC_003450	31853	C	T	synonymous_variant	p.Ile59Ile	ABC_transporter_permease	NCgl0030	transcript	NCgl0030
NC_003450	31859	C	T	synonymous_variant	p.Ile61Ile	ABC_transporter_permease	NCgl0030	transcript	NCgl0030
NC_003450	31919	T	C	synonymous_variant	p.Val81Val	ABC_transporter_permease	NCgl0030	transcript	NCgl0030
NC_003450	32045	A	G	synonymous_variant	p.Val123Val	ABC_transporter_permease	NCgl0030	transcript	NCgl0030
NC_003450	32138	C	T	synonymous_variant,upstream_gene_variant	p.Gly154Gly,	ABC_transporter_permease,ABC_transporter_ATPase	NCgl0030,NCgl0031	transcript,transcript	NCgl0030,NCgl0031
NC_003450	32141	C	T	synonymous_variant,upstream_gene_variant	p.Thr155Thr,	ABC_transporter_permease,ABC_transporter_ATPase	NCgl0030,NCgl0031	transcript,transcript	NCgl0030,NCgl0031
NC_003450	32438	C	G	synonymous_variant,upstream_gene_variant	p.Leu254Leu,	ABC_transporter_permease,ABC_transporter_ATPase	NCgl0030,NCgl0031	transcript,transcript	NCgl0030,NCgl0031
NC_003450	32522	T	C	synonymous_variant,upstream_gene_variant	p.Thr282Thr,	ABC_transporter_permease,ABC_transporter_ATPase	NCgl0030,NCgl0031	transcript,transcript	NCgl0030,NCgl0031
NC_003450	32537	A	G	synonymous_variant,upstream_gene_variant	p.Thr287Thr,	ABC_transporter_permease,ABC_transporter_ATPase	NCgl0030,NCgl0031	transcript,transcript	NCgl0030,NCgl0031
NC_003450	32706	A	G	missense_variant	p.Asp3Gly	ABC_transporter_ATPase	NCgl0031	transcript	NCgl0031
NC_003450	32749	C	T	synonymous_variant	p.Phe17Phe	ABC_transporter_ATPase	NCgl0031	transcript	NCgl0031
NC_003450	32755	C	T	synonymous_variant	p.Ala19Ala	ABC_transporter_ATPase	NCgl0031	transcript	NCgl0031
NC_003450	32773	G	A	synonymous_variant	p.Leu25Leu	ABC_transporter_ATPase	NCgl0031	transcript	NCgl0031
NC_003450	32775	A	G	missense_variant	p.Asn26Ser	ABC_transporter_ATPase	NCgl0031	transcript	NCgl0031
NC_003450	33151	C	T	synonymous_variant	p.Val151Val	ABC_transporter_ATPase	NCgl0031	transcript	NCgl0031
NC_003450	33559	T	G	missense_variant	p.Glu239Ala	hypothetical_protein	NCgl0032	transcript	NCgl0032
NC_003450	33573	AGCCTCGAGCTC	AGCCTCGAGCTCGGCTTCGAATTCCGCCTCGAGCTC	inframe_insertion	p.Lys223_Ala230dup	hypothetical_protein	NCgl0032	transcript	NCgl0032
NC_003450	33636	A	G	synonymous_variant	p.Thr213Thr	hypothetical_protein	NCgl0032	transcript	NCgl0032
NC_003450	33766	A	G	missense_variant,upstream_gene_variant	p.Val170Ala,	hypothetical_protein,peptidyl-prolyl_cis-trans_isomerase__rotamase_	NCgl0032,NCgl0033	transcript,transcript	NCgl0032,NCgl0033
NC_003450	33855	T	C	synonymous_variant,upstream_gene_variant	p.Leu140Leu,	hypothetical_protein,peptidyl-prolyl_cis-trans_isomerase__rotamase_	NCgl0032,NCgl0033	transcript,transcript	NCgl0032,NCgl0033
NC_003450	33873	A	G	synonymous_variant,upstream_gene_variant	p.Asn134Asn,	hypothetical_protein,peptidyl-prolyl_cis-trans_isomerase__rotamase_	NCgl0032,NCgl0033	transcript,transcript	NCgl0032,NCgl0033
NC_003450	33903	A	C	synonymous_variant,upstream_gene_variant	p.Thr124Thr,	hypothetical_protein,peptidyl-prolyl_cis-trans_isomerase__rotamase_	NCgl0032,NCgl0033	transcript,transcript	NCgl0032,NCgl0033
NC_003450	33927	G	A	synonymous_variant,upstream_gene_variant	p.Ala116Ala,	hypothetical_protein,peptidyl-prolyl_cis-trans_isomerase__rotamase_	NCgl0032,NCgl0033	transcript,transcript	NCgl0032,NCgl0033
NC_003450	33981	T	C	synonymous_variant,upstream_gene_variant	p.Ala98Ala,	hypothetical_protein,peptidyl-prolyl_cis-trans_isomerase__rotamase_	NCgl0032,NCgl0033	transcript,transcript	NCgl0032,NCgl0033
NC_003450	33983	C	T	missense_variant,upstream_gene_variant	p.Ala98Thr,	hypothetical_protein,peptidyl-prolyl_cis-trans_isomerase__rotamase_	NCgl0032,NCgl0033	transcript,transcript	NCgl0032,NCgl0033
NC_003450	34074	A	G	synonymous_variant,upstream_gene_variant	p.Asp67Asp,	hypothetical_protein,peptidyl-prolyl_cis-trans_isomerase__rotamase_	NCgl0032,NCgl0033	transcript,transcript	NCgl0032,NCgl0033
NC_003450	34077	G	A	synonymous_variant,upstream_gene_variant	p.Arg66Arg,	hypothetical_protein,peptidyl-prolyl_cis-trans_isomerase__rotamase_	NCgl0032,NCgl0033	transcript,transcript	NCgl0032,NCgl0033
NC_003450	34088	T	C	missense_variant,upstream_gene_variant	p.Thr63Ala,	hypothetical_protein,peptidyl-prolyl_cis-trans_isomerase__rotamase_	NCgl0032,NCgl0033	transcript,transcript	NCgl0032,NCgl0033
NC_003450	34110	C	T	synonymous_variant,upstream_gene_variant	p.Arg55Arg,	hypothetical_protein,peptidyl-prolyl_cis-trans_isomerase__rotamase_	NCgl0032,NCgl0033	transcript,transcript	NCgl0032,NCgl0033
NC_003450	34125	A	G	synonymous_variant,upstream_gene_variant	p.Ala50Ala,	hypothetical_protein,peptidyl-prolyl_cis-trans_isomerase__rotamase_	NCgl0032,NCgl0033	transcript,transcript	NCgl0032,NCgl0033
NC_003450	34137	T	C	synonymous_variant,upstream_gene_variant	p.Lys46Lys,	hypothetical_protein,peptidyl-prolyl_cis-trans_isomerase__rotamase_	NCgl0032,NCgl0033	transcript,transcript	NCgl0032,NCgl0033
NC_003450	34140	T	A	synonymous_variant,upstream_gene_variant	p.Pro45Pro,	hypothetical_protein,peptidyl-prolyl_cis-trans_isomerase__rotamase_	NCgl0032,NCgl0033	transcript,transcript	NCgl0032,NCgl0033
NC_003450	34149	T	C	synonymous_variant,upstream_gene_variant	p.Glu42Glu,	hypothetical_protein,peptidyl-prolyl_cis-trans_isomerase__rotamase_	NCgl0032,NCgl0033	transcript,transcript	NCgl0032,NCgl0033
NC_003450	34161	T	A	missense_variant,upstream_gene_variant	p.Gln38His,	hypothetical_protein,peptidyl-prolyl_cis-trans_isomerase__rotamase_	NCgl0032,NCgl0033	transcript,transcript	NCgl0032,NCgl0033
NC_003450	34173	A	C	missense_variant,upstream_gene_variant	p.Asp34Glu,	hypothetical_protein,peptidyl-prolyl_cis-trans_isomerase__rotamase_	NCgl0032,NCgl0033	transcript,transcript	NCgl0032,NCgl0033
NC_003450	34245	T	C	synonymous_variant,upstream_gene_variant	p.Val10Val,	hypothetical_protein,peptidyl-prolyl_cis-trans_isomerase__rotamase_	NCgl0032,NCgl0033	transcript,transcript	NCgl0032,NCgl0033
NC_003450	34300	G	T	upstream_gene_variant,upstream_gene_variant,intergenic_region		hypothetical_protein,peptidyl-prolyl_cis-trans_isomerase__rotamase_,hypothetical_protein-peptidyl-prolyl_cis-trans_isomerase__rotamase_	NCgl0032,NCgl0033,NCgl0032-NCgl0033	transcript,transcript,intergenic_region	NCgl0032,NCgl0033,NCgl0032-NCgl0033
NC_003450	34740	T	C	synonymous_variant,upstream_gene_variant,upstream_gene_variant	p.Thr137Thr,,	peptidyl-prolyl_cis-trans_isomerase__rotamase_,hypothetical_protein,hypothetical_protein	NCgl0033,NCgl0032,NCgl0034	transcript,transcript,transcript	NCgl0033,NCgl0032,NCgl0034
NC_003450	34991	C	T	stop_gained	p.Gln4*	hypothetical_protein	NCgl0034	transcript	NCgl0034
NC_003450	35401	C	T	synonymous_variant	p.Ala140Ala	hypothetical_protein	NCgl0034	transcript	NCgl0034
NC_003450	35589	C	A	missense_variant	p.Thr203Asn	hypothetical_protein	NCgl0034	transcript	NCgl0034
NC_003450	35624	T	C	missense_variant	p.Phe215Leu	hypothetical_protein	NCgl0034	transcript	NCgl0034
NC_003450	35640	C	T	missense_variant	p.Ala220Val	hypothetical_protein	NCgl0034	transcript	NCgl0034
NC_003450	35650	T	C	synonymous_variant	p.Ile223Ile	hypothetical_protein	NCgl0034	transcript	NCgl0034
NC_003450	35659	T	C	synonymous_variant	p.Ile226Ile	hypothetical_protein	NCgl0034	transcript	NCgl0034
NC_003450	35709	T	C	intergenic_region		hypothetical_protein-AraC_family_transcriptional_regulator	NCgl0034-NCgl0035	intergenic_region	NCgl0034-NCgl0035
NC_003450	35881	A	G	intergenic_region		hypothetical_protein-AraC_family_transcriptional_regulator	NCgl0034-NCgl0035	intergenic_region	NCgl0034-NCgl0035
NC_003450	35908	T	C	intergenic_region		hypothetical_protein-AraC_family_transcriptional_regulator	NCgl0034-NCgl0035	intergenic_region	NCgl0034-NCgl0035
NC_003450	35915	A	G	intergenic_region		hypothetical_protein-AraC_family_transcriptional_regulator	NCgl0034-NCgl0035	intergenic_region	NCgl0034-NCgl0035
NC_003450	36120	A	G	intergenic_region		hypothetical_protein-AraC_family_transcriptional_regulator	NCgl0034-NCgl0035	intergenic_region	NCgl0034-NCgl0035
NC_003450	36153	G	T	intergenic_region		hypothetical_protein-AraC_family_transcriptional_regulator	NCgl0034-NCgl0035	intergenic_region	NCgl0034-NCgl0035
NC_003450	36229	A	G	intergenic_region		hypothetical_protein-AraC_family_transcriptional_regulator	NCgl0034-NCgl0035	intergenic_region	NCgl0034-NCgl0035
NC_003450	36448	C	G	missense_variant	p.Met265Ile	AraC_family_transcriptional_regulator	NCgl0035	transcript	NCgl0035
NC_003450	36501	C	T	missense_variant	p.Glu248Lys	AraC_family_transcriptional_regulator	NCgl0035	transcript	NCgl0035
NC_003450	36514	A	G	synonymous_variant	p.Leu243Leu	AraC_family_transcriptional_regulator	NCgl0035	transcript	NCgl0035
NC_003450	36538	T	C	synonymous_variant	p.Glu235Glu	AraC_family_transcriptional_regulator	NCgl0035	transcript	NCgl0035
NC_003450	36544	A	G	synonymous_variant	p.Asn233Asn	AraC_family_transcriptional_regulator	NCgl0035	transcript	NCgl0035
NC_003450	36547	G	A	synonymous_variant	p.His232His	AraC_family_transcriptional_regulator	NCgl0035	transcript	NCgl0035
NC_003450	36551	T	C	missense_variant	p.Asn231Ser	AraC_family_transcriptional_regulator	NCgl0035	transcript	NCgl0035
NC_003450	36556	G	A	synonymous_variant	p.Thr229Thr	AraC_family_transcriptional_regulator	NCgl0035	transcript	NCgl0035
NC_003450	36579	A	T	missense_variant	p.Cys222Ser	AraC_family_transcriptional_regulator	NCgl0035	transcript	NCgl0035
NC_003450	36584	G	T	missense_variant	p.Pro220Gln	AraC_family_transcriptional_regulator	NCgl0035	transcript	NCgl0035
NC_003450	36592	T	C	synonymous_variant	p.Leu217Leu	AraC_family_transcriptional_regulator	NCgl0035	transcript	NCgl0035
NC_003450	36710	G	A	missense_variant,upstream_gene_variant	p.Ala178Val,	AraC_family_transcriptional_regulator,ABC_transporter_permease	NCgl0035,NCgl0036	transcript,transcript	NCgl0035,NCgl0036
NC_003450	36732	G	A	missense_variant,upstream_gene_variant	p.Pro171Ser,	AraC_family_transcriptional_regulator,ABC_transporter_permease	NCgl0035,NCgl0036	transcript,transcript	NCgl0035,NCgl0036
NC_003450	36735	C	A	missense_variant,upstream_gene_variant	p.Val170Phe,	AraC_family_transcriptional_regulator,ABC_transporter_permease	NCgl0035,NCgl0036	transcript,transcript	NCgl0035,NCgl0036
NC_003450	36859	G	A	synonymous_variant,upstream_gene_variant	p.Ser128Ser,	AraC_family_transcriptional_regulator,ABC_transporter_permease	NCgl0035,NCgl0036	transcript,transcript	NCgl0035,NCgl0036
NC_003450	36931	C	T	synonymous_variant,upstream_gene_variant	p.Glu104Glu,	AraC_family_transcriptional_regulator,ABC_transporter_permease	NCgl0035,NCgl0036	transcript,transcript	NCgl0035,NCgl0036
NC_003450	37123	C	A	synonymous_variant,upstream_gene_variant	p.Arg40Arg,	AraC_family_transcriptional_regulator,ABC_transporter_permease	NCgl0035,NCgl0036	transcript,transcript	NCgl0035,NCgl0036
NC_003450	37323	CAGGCGTGGTCGGCGGTCGTAGG	CAGG	frameshift_variant,upstream_gene_variant	p.Ala28fs,	ABC_transporter_permease,AraC_family_transcriptional_regulator	NCgl0036,NCgl0035	transcript,transcript	NCgl0036,NCgl0035
NC_003450	37396	G	C	missense_variant,upstream_gene_variant	p.Arg51Pro,	ABC_transporter_permease,AraC_family_transcriptional_regulator	NCgl0036,NCgl0035	transcript,transcript	NCgl0036,NCgl0035
NC_003450	37408	C	T	missense_variant,upstream_gene_variant	p.Ala55Val,	ABC_transporter_permease,AraC_family_transcriptional_regulator	NCgl0036,NCgl0035	transcript,transcript	NCgl0036,NCgl0035
NC_003450	37637	T	C	synonymous_variant,upstream_gene_variant,upstream_gene_variant	p.Asn131Asn,,	ABC_transporter_permease,AraC_family_transcriptional_regulator,ABC_transporter_ATPase	NCgl0036,NCgl0035,NCgl0037	transcript,transcript,transcript	NCgl0036,NCgl0035,NCgl0037
NC_003450	37680	G	A	missense_variant,upstream_gene_variant,upstream_gene_variant	p.Ala146Thr,,	ABC_transporter_permease,AraC_family_transcriptional_regulator,ABC_transporter_ATPase	NCgl0036,NCgl0035,NCgl0037	transcript,transcript,transcript	NCgl0036,NCgl0035,NCgl0037
NC_003450	37803	T	C	synonymous_variant,upstream_gene_variant,upstream_gene_variant	p.Leu187Leu,,	ABC_transporter_permease,AraC_family_transcriptional_regulator,ABC_transporter_ATPase	NCgl0036,NCgl0035,NCgl0037	transcript,transcript,transcript	NCgl0036,NCgl0035,NCgl0037
NC_003450	37919	G	C	synonymous_variant,upstream_gene_variant	p.Arg225Arg,	ABC_transporter_permease,ABC_transporter_ATPase	NCgl0036,NCgl0037	transcript,transcript	NCgl0036,NCgl0037
NC_003450	38075	G	A	synonymous_variant,upstream_gene_variant	p.Gly277Gly,	ABC_transporter_permease,ABC_transporter_ATPase	NCgl0036,NCgl0037	transcript,transcript	NCgl0036,NCgl0037
NC_003450	38084	T	C	synonymous_variant,upstream_gene_variant	p.Val280Val,	ABC_transporter_permease,ABC_transporter_ATPase	NCgl0036,NCgl0037	transcript,transcript	NCgl0036,NCgl0037
NC_003450	38095	G	A	missense_variant,upstream_gene_variant	p.Cys284Tyr,	ABC_transporter_permease,ABC_transporter_ATPase	NCgl0036,NCgl0037	transcript,transcript	NCgl0036,NCgl0037
NC_003450	38099	A	G	synonymous_variant,upstream_gene_variant	p.Leu285Leu,	ABC_transporter_permease,ABC_transporter_ATPase	NCgl0036,NCgl0037	transcript,transcript	NCgl0036,NCgl0037
NC_003450	38101	A	C	missense_variant,upstream_gene_variant	p.Glu286Ala,	ABC_transporter_permease,ABC_transporter_ATPase	NCgl0036,NCgl0037	transcript,transcript	NCgl0036,NCgl0037
NC_003450	38109	G	C	missense_variant,upstream_gene_variant	p.Val289Leu,	ABC_transporter_permease,ABC_transporter_ATPase	NCgl0036,NCgl0037	transcript,transcript	NCgl0036,NCgl0037
NC_003450	38116	C	T	missense_variant,upstream_gene_variant	p.Thr291Ile,	ABC_transporter_permease,ABC_transporter_ATPase	NCgl0036,NCgl0037	transcript,transcript	NCgl0036,NCgl0037
NC_003450	38172	A	G	missense_variant,upstream_gene_variant	p.Met310Val,	ABC_transporter_permease,ABC_transporter_ATPase	NCgl0036,NCgl0037	transcript,transcript	NCgl0036,NCgl0037
NC_003450	38845	T	C	missense_variant,upstream_gene_variant	p.Ile215Thr,	ABC_transporter_ATPase,siderophore-interacting_protein	NCgl0037,NCgl0038	transcript,transcript	NCgl0037,NCgl0038
NC_003450	38942	C	T	synonymous_variant,upstream_gene_variant	p.Gly247Gly,	ABC_transporter_ATPase,siderophore-interacting_protein	NCgl0037,NCgl0038	transcript,transcript	NCgl0037,NCgl0038
NC_003450	39038	G	A	missense_variant	p.Val21Ile	siderophore-interacting_protein	NCgl0038	transcript	NCgl0038
NC_003450	39077	C	T	missense_variant	p.Leu34Phe	siderophore-interacting_protein	NCgl0038	transcript	NCgl0038
NC_003450	39616	A	G	missense_variant	p.Ile213Met	siderophore-interacting_protein	NCgl0038	transcript	NCgl0038
NC_003450	39987	C	T	intergenic_region		siderophore-interacting_protein-septation_inhibitor_protein	NCgl0038-NCgl0039	intergenic_region	NCgl0038-NCgl0039
NC_003450	40240	G	T	synonymous_variant	p.Gly73Gly	septation_inhibitor_protein	NCgl0039	transcript	NCgl0039
NC_003450	40243	A	G	synonymous_variant	p.Tyr72Tyr	septation_inhibitor_protein	NCgl0039	transcript	NCgl0039
NC_003450	40255	A	C	synonymous_variant	p.Gly68Gly	septation_inhibitor_protein	NCgl0039	transcript	NCgl0039
NC_003450	40256	C	T	missense_variant	p.Gly68Asp	septation_inhibitor_protein	NCgl0039	transcript	NCgl0039
NC_003450	40282	T	A	synonymous_variant	p.Pro59Pro	septation_inhibitor_protein	NCgl0039	transcript	NCgl0039
NC_003450	40288	C	A	synonymous_variant	p.Val57Val	septation_inhibitor_protein	NCgl0039	transcript	NCgl0039
NC_003450	40302	T	C	missense_variant	p.Ile53Val	septation_inhibitor_protein	NCgl0039	transcript	NCgl0039
NC_003450	40315	T	A	synonymous_variant	p.Leu48Leu	septation_inhibitor_protein	NCgl0039	transcript	NCgl0039
NC_003450	40321	G	A	synonymous_variant	p.Val46Val	septation_inhibitor_protein	NCgl0039	transcript	NCgl0039
NC_003450	40423	T	A	synonymous_variant	p.Ala12Ala	septation_inhibitor_protein	NCgl0039	transcript	NCgl0039
NC_003450	40542	G	A	upstream_gene_variant,intergenic_region		septation_inhibitor_protein,septation_inhibitor_protein-serine/threonine_protein_kinase	NCgl0039,NCgl0039-NCgl0040	transcript,intergenic_region	NCgl0039,NCgl0039-NCgl0040
NC_003450	40544	G	A	upstream_gene_variant,intergenic_region		septation_inhibitor_protein,septation_inhibitor_protein-serine/threonine_protein_kinase	NCgl0039,NCgl0039-NCgl0040	transcript,intergenic_region	NCgl0039,NCgl0039-NCgl0040
NC_003450	40563	T	A	upstream_gene_variant,intergenic_region		septation_inhibitor_protein,septation_inhibitor_protein-serine/threonine_protein_kinase	NCgl0039,NCgl0039-NCgl0040	transcript,intergenic_region	NCgl0039,NCgl0039-NCgl0040
NC_003450	40570	T	C	upstream_gene_variant,intergenic_region		septation_inhibitor_protein,septation_inhibitor_protein-serine/threonine_protein_kinase	NCgl0039,NCgl0039-NCgl0040	transcript,intergenic_region	NCgl0039,NCgl0039-NCgl0040
NC_003450	40571	G	A	upstream_gene_variant,intergenic_region		septation_inhibitor_protein,septation_inhibitor_protein-serine/threonine_protein_kinase	NCgl0039,NCgl0039-NCgl0040	transcript,intergenic_region	NCgl0039,NCgl0039-NCgl0040
NC_003450	40588	A	G	synonymous_variant,upstream_gene_variant	p.Ala642Ala,	serine/threonine_protein_kinase,septation_inhibitor_protein	NCgl0040,NCgl0039	transcript,transcript	NCgl0040,NCgl0039
NC_003450	40591	G	A	synonymous_variant,upstream_gene_variant	p.Leu641Leu,	serine/threonine_protein_kinase,septation_inhibitor_protein	NCgl0040,NCgl0039	transcript,transcript	NCgl0040,NCgl0039
NC_003450	40594	A	G	synonymous_variant,upstream_gene_variant	p.Asp640Asp,	serine/threonine_protein_kinase,septation_inhibitor_protein	NCgl0040,NCgl0039	transcript,transcript	NCgl0040,NCgl0039
NC_003450	40618	C	A	synonymous_variant,upstream_gene_variant	p.Val632Val,	serine/threonine_protein_kinase,septation_inhibitor_protein	NCgl0040,NCgl0039	transcript,transcript	NCgl0040,NCgl0039
NC_003450	40627	G	A	synonymous_variant,upstream_gene_variant	p.Asp629Asp,	serine/threonine_protein_kinase,septation_inhibitor_protein	NCgl0040,NCgl0039	transcript,transcript	NCgl0040,NCgl0039
NC_003450	40642	G	C	synonymous_variant,upstream_gene_variant	p.Thr624Thr,	serine/threonine_protein_kinase,septation_inhibitor_protein	NCgl0040,NCgl0039	transcript,transcript	NCgl0040,NCgl0039
NC_003450	40645	T	C	synonymous_variant,upstream_gene_variant	p.Ala623Ala,	serine/threonine_protein_kinase,septation_inhibitor_protein	NCgl0040,NCgl0039	transcript,transcript	NCgl0040,NCgl0039
NC_003450	40651	G	T	synonymous_variant,upstream_gene_variant	p.Thr621Thr,	serine/threonine_protein_kinase,septation_inhibitor_protein	NCgl0040,NCgl0039	transcript,transcript	NCgl0040,NCgl0039
NC_003450	40664	A	T	missense_variant,upstream_gene_variant	p.Phe617Tyr,	serine/threonine_protein_kinase,septation_inhibitor_protein	NCgl0040,NCgl0039	transcript,transcript	NCgl0040,NCgl0039
NC_003450	40672	T	C	synonymous_variant,upstream_gene_variant	p.Lys614Lys,	serine/threonine_protein_kinase,septation_inhibitor_protein	NCgl0040,NCgl0039	transcript,transcript	NCgl0040,NCgl0039
NC_003450	40676	T	C	missense_variant,upstream_gene_variant	p.Asn613Ser,	serine/threonine_protein_kinase,septation_inhibitor_protein	NCgl0040,NCgl0039	transcript,transcript	NCgl0040,NCgl0039
NC_003450	40677	T	C	missense_variant,upstream_gene_variant	p.Asn613Asp,	serine/threonine_protein_kinase,septation_inhibitor_protein	NCgl0040,NCgl0039	transcript,transcript	NCgl0040,NCgl0039
NC_003450	40681	A	G	synonymous_variant,upstream_gene_variant	p.Asp611Asp,	serine/threonine_protein_kinase,septation_inhibitor_protein	NCgl0040,NCgl0039	transcript,transcript	NCgl0040,NCgl0039
NC_003450	40690	G	T	synonymous_variant,upstream_gene_variant	p.Ala608Ala,	serine/threonine_protein_kinase,septation_inhibitor_protein	NCgl0040,NCgl0039	transcript,transcript	NCgl0040,NCgl0039
NC_003450	40704	T	C	missense_variant,upstream_gene_variant	p.Ile604Val,	serine/threonine_protein_kinase,septation_inhibitor_protein	NCgl0040,NCgl0039	transcript,transcript	NCgl0040,NCgl0039
NC_003450	40705	G	T	synonymous_variant,upstream_gene_variant	p.Pro603Pro,	serine/threonine_protein_kinase,septation_inhibitor_protein	NCgl0040,NCgl0039	transcript,transcript	NCgl0040,NCgl0039
NC_003450	40708	G	T	missense_variant,upstream_gene_variant	p.Asp602Glu,	serine/threonine_protein_kinase,septation_inhibitor_protein	NCgl0040,NCgl0039	transcript,transcript	NCgl0040,NCgl0039
NC_003450	40744	G	A	synonymous_variant,upstream_gene_variant	p.Gly590Gly,	serine/threonine_protein_kinase,septation_inhibitor_protein	NCgl0040,NCgl0039	transcript,transcript	NCgl0040,NCgl0039
NC_003450	40747	A	G	synonymous_variant,upstream_gene_variant	p.Ala589Ala,	serine/threonine_protein_kinase,septation_inhibitor_protein	NCgl0040,NCgl0039	transcript,transcript	NCgl0040,NCgl0039
NC_003450	40750	A	G	synonymous_variant,upstream_gene_variant	p.Ala588Ala,	serine/threonine_protein_kinase,septation_inhibitor_protein	NCgl0040,NCgl0039	transcript,transcript	NCgl0040,NCgl0039
NC_003450	40768	G	T	synonymous_variant,upstream_gene_variant	p.Ala582Ala,	serine/threonine_protein_kinase,septation_inhibitor_protein	NCgl0040,NCgl0039	transcript,transcript	NCgl0040,NCgl0039
NC_003450	40771	C	T	synonymous_variant,upstream_gene_variant	p.Gln581Gln,	serine/threonine_protein_kinase,septation_inhibitor_protein	NCgl0040,NCgl0039	transcript,transcript	NCgl0040,NCgl0039
NC_003450	40774	T	C	synonymous_variant,upstream_gene_variant	p.Glu580Glu,	serine/threonine_protein_kinase,septation_inhibitor_protein	NCgl0040,NCgl0039	transcript,transcript	NCgl0040,NCgl0039
NC_003450	40777	G	T	synonymous_variant,upstream_gene_variant	p.Thr579Thr,	serine/threonine_protein_kinase,septation_inhibitor_protein	NCgl0040,NCgl0039	transcript,transcript	NCgl0040,NCgl0039
NC_003450	40792	G	T	synonymous_variant,upstream_gene_variant	p.Leu574Leu,	serine/threonine_protein_kinase,septation_inhibitor_protein	NCgl0040,NCgl0039	transcript,transcript	NCgl0040,NCgl0039
NC_003450	40798	G	A	synonymous_variant,upstream_gene_variant	p.Pro572Pro,	serine/threonine_protein_kinase,septation_inhibitor_protein	NCgl0040,NCgl0039	transcript,transcript	NCgl0040,NCgl0039
NC_003450	40806	G	C	missense_variant,upstream_gene_variant	p.Gln570Glu,	serine/threonine_protein_kinase,septation_inhibitor_protein	NCgl0040,NCgl0039	transcript,transcript	NCgl0040,NCgl0039
NC_003450	40834	T	G	synonymous_variant,upstream_gene_variant	p.Thr560Thr,	serine/threonine_protein_kinase,septation_inhibitor_protein	NCgl0040,NCgl0039	transcript,transcript	NCgl0040,NCgl0039
NC_003450	40855	T	A	synonymous_variant,upstream_gene_variant	p.Leu553Leu,	serine/threonine_protein_kinase,septation_inhibitor_protein	NCgl0040,NCgl0039	transcript,transcript	NCgl0040,NCgl0039
NC_003450	40858	T	C	synonymous_variant,upstream_gene_variant	p.Glu552Glu,	serine/threonine_protein_kinase,septation_inhibitor_protein	NCgl0040,NCgl0039	transcript,transcript	NCgl0040,NCgl0039
NC_003450	41047	G	A	synonymous_variant,upstream_gene_variant	p.Val489Val,	serine/threonine_protein_kinase,septation_inhibitor_protein	NCgl0040,NCgl0039	transcript,transcript	NCgl0040,NCgl0039
NC_003450	41094	A	C	missense_variant	p.Ser474Ala	serine/threonine_protein_kinase	NCgl0040	transcript	NCgl0040
NC_003450	41096	T	G	missense_variant	p.Glu473Ala	serine/threonine_protein_kinase	NCgl0040	transcript	NCgl0040
NC_003450	41101	G	A	synonymous_variant	p.Asp471Asp	serine/threonine_protein_kinase	NCgl0040	transcript	NCgl0040
NC_003450	41111	G	T	missense_variant	p.Thr468Asn	serine/threonine_protein_kinase	NCgl0040	transcript	NCgl0040
NC_003450	41509	T	C	synonymous_variant	p.Arg335Arg	serine/threonine_protein_kinase	NCgl0040	transcript	NCgl0040
NC_003450	41515	T	G	synonymous_variant	p.Gly333Gly	serine/threonine_protein_kinase	NCgl0040	transcript	NCgl0040
NC_003450	41524	A	G	synonymous_variant	p.Arg330Arg	serine/threonine_protein_kinase	NCgl0040	transcript	NCgl0040
NC_003450	41545	C	A	synonymous_variant	p.Thr323Thr	serine/threonine_protein_kinase	NCgl0040	transcript	NCgl0040
NC_003450	41547	T	C	missense_variant	p.Thr323Ala	serine/threonine_protein_kinase	NCgl0040	transcript	NCgl0040
NC_003450	41548	A	T	missense_variant	p.Ser322Arg	serine/threonine_protein_kinase	NCgl0040	transcript	NCgl0040
NC_003450	41550	T	C	missense_variant	p.Ser322Gly	serine/threonine_protein_kinase	NCgl0040	transcript	NCgl0040
NC_003450	41551	G	T	synonymous_variant	p.Ala321Ala	serine/threonine_protein_kinase	NCgl0040	transcript	NCgl0040
NC_003450	41647	C	T	synonymous_variant	p.Ala289Ala	serine/threonine_protein_kinase	NCgl0040	transcript	NCgl0040
NC_003450	41656	G	C	synonymous_variant	p.Ala286Ala	serine/threonine_protein_kinase	NCgl0040	transcript	NCgl0040
NC_003450	41668	T	C	synonymous_variant	p.Ala282Ala	serine/threonine_protein_kinase	NCgl0040	transcript	NCgl0040
NC_003450	41671	A	G	synonymous_variant	p.Asn281Asn	serine/threonine_protein_kinase	NCgl0040	transcript	NCgl0040
NC_003450	41674	G	T	synonymous_variant	p.Arg280Arg	serine/threonine_protein_kinase	NCgl0040	transcript	NCgl0040
NC_003450	41680	T	A	synonymous_variant	p.Leu278Leu	serine/threonine_protein_kinase	NCgl0040	transcript	NCgl0040
NC_003450	41685	G	T	synonymous_variant	p.Arg277Arg	serine/threonine_protein_kinase	NCgl0040	transcript	NCgl0040
NC_003450	41737	T	C	synonymous_variant	p.Lys259Lys	serine/threonine_protein_kinase	NCgl0040	transcript	NCgl0040
NC_003450	41740	T	G	synonymous_variant	p.Ala258Ala	serine/threonine_protein_kinase	NCgl0040	transcript	NCgl0040
NC_003450	41749	G	A	synonymous_variant	p.Thr255Thr	serine/threonine_protein_kinase	NCgl0040	transcript	NCgl0040
NC_003450	41752	G	C	synonymous_variant	p.Leu254Leu	serine/threonine_protein_kinase	NCgl0040	transcript	NCgl0040
NC_003450	41754	G	A	missense_variant	p.Leu254Phe	serine/threonine_protein_kinase	NCgl0040	transcript	NCgl0040
NC_003450	41755	T	G	synonymous_variant	p.Val253Val	serine/threonine_protein_kinase	NCgl0040	transcript	NCgl0040
NC_003450	41757	C	T	missense_variant	p.Val253Ile	serine/threonine_protein_kinase	NCgl0040	transcript	NCgl0040
NC_003450	41758	C	G	synonymous_variant	p.Val252Val	serine/threonine_protein_kinase	NCgl0040	transcript	NCgl0040
NC_003450	41764	A	G	synonymous_variant	p.Asp250Asp	serine/threonine_protein_kinase	NCgl0040	transcript	NCgl0040
NC_003450	41767	C	G	synonymous_variant	p.Val249Val	serine/threonine_protein_kinase	NCgl0040	transcript	NCgl0040
NC_003450	41775	C	T	missense_variant	p.Val247Ile	serine/threonine_protein_kinase	NCgl0040	transcript	NCgl0040
NC_003450	41776	A	G	synonymous_variant	p.Ala246Ala	serine/threonine_protein_kinase	NCgl0040	transcript	NCgl0040
NC_003450	41781	A	C	missense_variant	p.Ser245Ala	serine/threonine_protein_kinase	NCgl0040	transcript	NCgl0040
NC_003450	41785	C	T	synonymous_variant	p.Pro243Pro	serine/threonine_protein_kinase	NCgl0040	transcript	NCgl0040
NC_003450	41788	G	A	synonymous_variant	p.Thr242Thr	serine/threonine_protein_kinase	NCgl0040	transcript	NCgl0040
NC_003450	41857	A	G	synonymous_variant	p.Pro219Pro	serine/threonine_protein_kinase	NCgl0040	transcript	NCgl0040
NC_003450	41863	C	T	synonymous_variant	p.Glu217Glu	serine/threonine_protein_kinase	NCgl0040	transcript	NCgl0040
NC_003450	41890	G	T	synonymous_variant	p.Val208Val	serine/threonine_protein_kinase	NCgl0040	transcript	NCgl0040
NC_003450	41893	T	C	synonymous_variant	p.Leu207Leu	serine/threonine_protein_kinase	NCgl0040	transcript	NCgl0040
NC_003450	41947	T	C	synonymous_variant	p.Lys189Lys	serine/threonine_protein_kinase	NCgl0040	transcript	NCgl0040
NC_003450	41953	G	A	synonymous_variant	p.Arg187Arg	serine/threonine_protein_kinase	NCgl0040	transcript	NCgl0040
NC_003450	41956	G	A	synonymous_variant	p.Ala186Ala	serine/threonine_protein_kinase	NCgl0040	transcript	NCgl0040
NC_003450	41965	A	G	synonymous_variant	p.Pro183Pro	serine/threonine_protein_kinase	NCgl0040	transcript	NCgl0040
NC_003450	41974	G	A	synonymous_variant	p.Tyr180Tyr	serine/threonine_protein_kinase	NCgl0040	transcript	NCgl0040
NC_003450	41995	T	C	synonymous_variant	p.Ala173Ala	serine/threonine_protein_kinase	NCgl0040	transcript	NCgl0040
NC_003450	42004	T	C	synonymous_variant	p.Gln170Gln	serine/threonine_protein_kinase	NCgl0040	transcript	NCgl0040
NC_003450	42049	G	A	synonymous_variant	p.Phe155Phe	serine/threonine_protein_kinase	NCgl0040	transcript	NCgl0040
NC_003450	42229	A	G	synonymous_variant	p.Gly95Gly	serine/threonine_protein_kinase	NCgl0040	transcript	NCgl0040
NC_003450	42233	T	C	missense_variant	p.Gln94Arg	serine/threonine_protein_kinase	NCgl0040	transcript	NCgl0040
NC_003450	42238	G	A	synonymous_variant	p.Arg92Arg	serine/threonine_protein_kinase	NCgl0040	transcript	NCgl0040
NC_003450	42250	A	G	synonymous_variant	p.Ile88Ile	serine/threonine_protein_kinase	NCgl0040	transcript	NCgl0040
NC_003450	42253	G	A	synonymous_variant	p.Tyr87Tyr	serine/threonine_protein_kinase	NCgl0040	transcript	NCgl0040
NC_003450	42256	G	A	synonymous_variant	p.Pro86Pro	serine/threonine_protein_kinase	NCgl0040	transcript	NCgl0040
NC_003450	42310	C	T	synonymous_variant	p.Ser68Ser	serine/threonine_protein_kinase	NCgl0040	transcript	NCgl0040
NC_003450	42355	G	A	synonymous_variant	p.Arg53Arg	serine/threonine_protein_kinase	NCgl0040	transcript	NCgl0040
NC_003450	42361	T	C	synonymous_variant	p.Arg51Arg	serine/threonine_protein_kinase	NCgl0040	transcript	NCgl0040
NC_003450	42479	T	C	missense_variant	p.Asp12Gly	serine/threonine_protein_kinase	NCgl0040	transcript	NCgl0040
NC_003450	42738	T	A	synonymous_variant,upstream_gene_variant	p.Thr394Thr,	serine/threonine_protein_kinase,serine/threonine_protein_kinase	NCgl0041,NCgl0040	transcript,transcript	NCgl0041,NCgl0040
NC_003450	42795	T	G	synonymous_variant,upstream_gene_variant	p.Thr375Thr,	serine/threonine_protein_kinase,serine/threonine_protein_kinase	NCgl0041,NCgl0040	transcript,transcript	NCgl0041,NCgl0040
NC_003450	42894	A	C	synonymous_variant,upstream_gene_variant	p.Leu342Leu,	serine/threonine_protein_kinase,serine/threonine_protein_kinase	NCgl0041,NCgl0040	transcript,transcript	NCgl0041,NCgl0040
NC_003450	43493	C	T	missense_variant	p.Asp143Asn	serine/threonine_protein_kinase	NCgl0041	transcript	NCgl0041
NC_003450	43521	T	C	synonymous_variant	p.Ala133Ala	serine/threonine_protein_kinase	NCgl0041	transcript	NCgl0041
NC_003450	43524	C	G	synonymous_variant	p.Ala132Ala	serine/threonine_protein_kinase	NCgl0041	transcript	NCgl0041
NC_003450	43530	T	C	synonymous_variant	p.Glu130Glu	serine/threonine_protein_kinase	NCgl0041	transcript	NCgl0041
NC_003450	43550	G	A	synonymous_variant	p.Leu124Leu	serine/threonine_protein_kinase	NCgl0041	transcript	NCgl0041
NC_003450	43551	G	A	synonymous_variant	p.Asp123Asp	serine/threonine_protein_kinase	NCgl0041	transcript	NCgl0041
NC_003450	43563	T	G	missense_variant	p.Arg119Ser	serine/threonine_protein_kinase	NCgl0041	transcript	NCgl0041
NC_003450	43814	G	A	missense_variant	p.Leu36Phe	serine/threonine_protein_kinase	NCgl0041	transcript	NCgl0041
NC_003450	43818	T	C	synonymous_variant	p.Val34Val	serine/threonine_protein_kinase	NCgl0041	transcript	NCgl0041
NC_003450	44091	T	C	synonymous_variant,upstream_gene_variant	p.Glu419Glu,	cell_division_protein_FtsI,serine/threonine_protein_kinase	NCgl0042,NCgl0041	transcript,transcript	NCgl0042,NCgl0041
NC_003450	44094	C	T	synonymous_variant,upstream_gene_variant	p.Ala418Ala,	cell_division_protein_FtsI,serine/threonine_protein_kinase	NCgl0042,NCgl0041	transcript,transcript	NCgl0042,NCgl0041
NC_003450	44097	G	A	synonymous_variant,upstream_gene_variant	p.Thr417Thr,	cell_division_protein_FtsI,serine/threonine_protein_kinase	NCgl0042,NCgl0041	transcript,transcript	NCgl0042,NCgl0041
NC_003450	44112	A	T	synonymous_variant,upstream_gene_variant	p.Ala412Ala,	cell_division_protein_FtsI,serine/threonine_protein_kinase	NCgl0042,NCgl0041	transcript,transcript	NCgl0042,NCgl0041
NC_003450	44115	G	A	synonymous_variant,upstream_gene_variant	p.Ile411Ile,	cell_division_protein_FtsI,serine/threonine_protein_kinase	NCgl0042,NCgl0041	transcript,transcript	NCgl0042,NCgl0041
NC_003450	44129	T	C	missense_variant,upstream_gene_variant	p.Thr407Ala,	cell_division_protein_FtsI,serine/threonine_protein_kinase	NCgl0042,NCgl0041	transcript,transcript	NCgl0042,NCgl0041
NC_003450	44136	C	T	synonymous_variant,upstream_gene_variant	p.Ser404Ser,	cell_division_protein_FtsI,serine/threonine_protein_kinase	NCgl0042,NCgl0041	transcript,transcript	NCgl0042,NCgl0041
NC_003450	44139	A	G	synonymous_variant,upstream_gene_variant	p.Thr403Thr,	cell_division_protein_FtsI,serine/threonine_protein_kinase	NCgl0042,NCgl0041	transcript,transcript	NCgl0042,NCgl0041
NC_003450	44142	A	G	synonymous_variant,upstream_gene_variant	p.Asn402Asn,	cell_division_protein_FtsI,serine/threonine_protein_kinase	NCgl0042,NCgl0041	transcript,transcript	NCgl0042,NCgl0041
NC_003450	44169	C	T	synonymous_variant,upstream_gene_variant	p.Lys393Lys,	cell_division_protein_FtsI,serine/threonine_protein_kinase	NCgl0042,NCgl0041	transcript,transcript	NCgl0042,NCgl0041
NC_003450	44174	A	G	synonymous_variant,upstream_gene_variant	p.Leu392Leu,	cell_division_protein_FtsI,serine/threonine_protein_kinase	NCgl0042,NCgl0041	transcript,transcript	NCgl0042,NCgl0041
NC_003450	44178	T	C	synonymous_variant,upstream_gene_variant	p.Glu390Glu,	cell_division_protein_FtsI,serine/threonine_protein_kinase	NCgl0042,NCgl0041	transcript,transcript	NCgl0042,NCgl0041
NC_003450	44181	T	C	synonymous_variant,upstream_gene_variant	p.Ala389Ala,	cell_division_protein_FtsI,serine/threonine_protein_kinase	NCgl0042,NCgl0041	transcript,transcript	NCgl0042,NCgl0041
NC_003450	44190	T	A	synonymous_variant,upstream_gene_variant	p.Pro386Pro,	cell_division_protein_FtsI,serine/threonine_protein_kinase	NCgl0042,NCgl0041	transcript,transcript	NCgl0042,NCgl0041
NC_003450	44196	G	A	synonymous_variant,upstream_gene_variant	p.Val384Val,	cell_division_protein_FtsI,serine/threonine_protein_kinase	NCgl0042,NCgl0041	transcript,transcript	NCgl0042,NCgl0041
NC_003450	44198	C	T	missense_variant,upstream_gene_variant	p.Val384Ile,	cell_division_protein_FtsI,serine/threonine_protein_kinase	NCgl0042,NCgl0041	transcript,transcript	NCgl0042,NCgl0041
NC_003450	44205	A	G	synonymous_variant,upstream_gene_variant	p.Val381Val,	cell_division_protein_FtsI,serine/threonine_protein_kinase	NCgl0042,NCgl0041	transcript,transcript	NCgl0042,NCgl0041
NC_003450	44206	A	G	missense_variant,upstream_gene_variant	p.Val381Ala,	cell_division_protein_FtsI,serine/threonine_protein_kinase	NCgl0042,NCgl0041	transcript,transcript	NCgl0042,NCgl0041
NC_003450	44208	T	A	synonymous_variant,upstream_gene_variant	p.Ser380Ser,	cell_division_protein_FtsI,serine/threonine_protein_kinase	NCgl0042,NCgl0041	transcript,transcript	NCgl0042,NCgl0041
NC_003450	44214	C	T	synonymous_variant,upstream_gene_variant	p.Pro378Pro,	cell_division_protein_FtsI,serine/threonine_protein_kinase	NCgl0042,NCgl0041	transcript,transcript	NCgl0042,NCgl0041
NC_003450	44262	T	G	synonymous_variant,upstream_gene_variant	p.Val362Val,	cell_division_protein_FtsI,serine/threonine_protein_kinase	NCgl0042,NCgl0041	transcript,transcript	NCgl0042,NCgl0041
NC_003450	44325	C	T	synonymous_variant,upstream_gene_variant	p.Leu341Leu,	cell_division_protein_FtsI,serine/threonine_protein_kinase	NCgl0042,NCgl0041	transcript,transcript	NCgl0042,NCgl0041
NC_003450	44376	G	T	synonymous_variant,upstream_gene_variant	p.Ala324Ala,	cell_division_protein_FtsI,serine/threonine_protein_kinase	NCgl0042,NCgl0041	transcript,transcript	NCgl0042,NCgl0041
NC_003450	44415	A	G	synonymous_variant,upstream_gene_variant	p.Asp311Asp,	cell_division_protein_FtsI,serine/threonine_protein_kinase	NCgl0042,NCgl0041	transcript,transcript	NCgl0042,NCgl0041
NC_003450	44418	T	C	synonymous_variant,upstream_gene_variant	p.Leu310Leu,	cell_division_protein_FtsI,serine/threonine_protein_kinase	NCgl0042,NCgl0041	transcript,transcript	NCgl0042,NCgl0041
NC_003450	44471	A	G	synonymous_variant,upstream_gene_variant	p.Leu293Leu,	cell_division_protein_FtsI,serine/threonine_protein_kinase	NCgl0042,NCgl0041	transcript,transcript	NCgl0042,NCgl0041
NC_003450	44514	A	G	synonymous_variant,upstream_gene_variant	p.Asn278Asn,	cell_division_protein_FtsI,serine/threonine_protein_kinase	NCgl0042,NCgl0041	transcript,transcript	NCgl0042,NCgl0041
NC_003450	44535	G	T	synonymous_variant	p.Thr271Thr	cell_division_protein_FtsI	NCgl0042	transcript	NCgl0042
NC_003450	44547	A	G	synonymous_variant	p.Thr267Thr	cell_division_protein_FtsI	NCgl0042	transcript	NCgl0042
NC_003450	44562	C	T	synonymous_variant	p.Ala262Ala	cell_division_protein_FtsI	NCgl0042	transcript	NCgl0042
NC_003450	44625	C	T	synonymous_variant	p.Glu241Glu	cell_division_protein_FtsI	NCgl0042	transcript	NCgl0042
NC_003450	44639	T	C	missense_variant	p.Thr237Ala	cell_division_protein_FtsI	NCgl0042	transcript	NCgl0042
NC_003450	44649	A	G	synonymous_variant	p.Ser233Ser	cell_division_protein_FtsI	NCgl0042	transcript	NCgl0042
NC_003450	44661	T	C	synonymous_variant	p.Glu229Glu	cell_division_protein_FtsI	NCgl0042	transcript	NCgl0042
NC_003450	44673	C	G	synonymous_variant	p.Ala225Ala	cell_division_protein_FtsI	NCgl0042	transcript	NCgl0042
NC_003450	44738	G	A	synonymous_variant	p.Leu204Leu	cell_division_protein_FtsI	NCgl0042	transcript	NCgl0042
NC_003450	44745	A	G	synonymous_variant	p.Gly201Gly	cell_division_protein_FtsI	NCgl0042	transcript	NCgl0042
NC_003450	44772	A	G	synonymous_variant	p.Ala192Ala	cell_division_protein_FtsI	NCgl0042	transcript	NCgl0042
NC_003450	44775	G	A	synonymous_variant	p.Asp191Asp	cell_division_protein_FtsI	NCgl0042	transcript	NCgl0042
NC_003450	44778	C	T	synonymous_variant	p.Glu190Glu	cell_division_protein_FtsI	NCgl0042	transcript	NCgl0042
NC_003450	44781	T	A	synonymous_variant	p.Ala189Ala	cell_division_protein_FtsI	NCgl0042	transcript	NCgl0042
NC_003450	44784	G	A	synonymous_variant	p.Thr188Thr	cell_division_protein_FtsI	NCgl0042	transcript	NCgl0042
NC_003450	44906	C	T	missense_variant	p.Glu148Lys	cell_division_protein_FtsI	NCgl0042	transcript	NCgl0042
NC_003450	44972	C	T	missense_variant	p.Gly126Ser	cell_division_protein_FtsI	NCgl0042	transcript	NCgl0042
NC_003450	44991	C	T	synonymous_variant	p.Gln119Gln	cell_division_protein_FtsI	NCgl0042	transcript	NCgl0042
NC_003450	45003	C	T	synonymous_variant	p.Leu115Leu	cell_division_protein_FtsI	NCgl0042	transcript	NCgl0042
NC_003450	45009	A	G	synonymous_variant	p.Ser113Ser	cell_division_protein_FtsI	NCgl0042	transcript	NCgl0042
NC_003450	45015	A	G	synonymous_variant	p.Ser111Ser	cell_division_protein_FtsI	NCgl0042	transcript	NCgl0042
NC_003450	45030	A	T	synonymous_variant	p.Ser106Ser	cell_division_protein_FtsI	NCgl0042	transcript	NCgl0042
NC_003450	45054	A	G	synonymous_variant	p.Ala98Ala	cell_division_protein_FtsI	NCgl0042	transcript	NCgl0042
NC_003450	45060	T	A	synonymous_variant	p.Gly96Gly	cell_division_protein_FtsI	NCgl0042	transcript	NCgl0042
NC_003450	45066	A	C	synonymous_variant	p.Val94Val	cell_division_protein_FtsI	NCgl0042	transcript	NCgl0042
NC_003450	45075	G	A	synonymous_variant	p.Leu91Leu	cell_division_protein_FtsI	NCgl0042	transcript	NCgl0042
NC_003450	45090	C	A	synonymous_variant	p.Pro86Pro	cell_division_protein_FtsI	NCgl0042	transcript	NCgl0042
NC_003450	45093	T	C	synonymous_variant	p.Ala85Ala	cell_division_protein_FtsI	NCgl0042	transcript	NCgl0042
NC_003450	45104	T	A	missense_variant	p.Thr82Ser	cell_division_protein_FtsI	NCgl0042	transcript	NCgl0042
NC_003450	45105	C	A	synonymous_variant	p.Pro81Pro	cell_division_protein_FtsI	NCgl0042	transcript	NCgl0042
NC_003450	45114	G	A	synonymous_variant	p.Ile78Ile	cell_division_protein_FtsI	NCgl0042	transcript	NCgl0042
NC_003450	45115	A	G	missense_variant	p.Ile78Thr	cell_division_protein_FtsI	NCgl0042	transcript	NCgl0042
NC_003450	45129	G	A	synonymous_variant	p.Tyr73Tyr	cell_division_protein_FtsI	NCgl0042	transcript	NCgl0042
NC_003450	45132	A	G	synonymous_variant	p.Phe72Phe	cell_division_protein_FtsI	NCgl0042	transcript	NCgl0042
NC_003450	45133	A	T	missense_variant	p.Phe72Tyr	cell_division_protein_FtsI	NCgl0042	transcript	NCgl0042
NC_003450	45135	A	G	synonymous_variant	p.Gly71Gly	cell_division_protein_FtsI	NCgl0042	transcript	NCgl0042
NC_003450	45144	G	A	synonymous_variant	p.Asp68Asp	cell_division_protein_FtsI	NCgl0042	transcript	NCgl0042
NC_003450	45156	C	T	synonymous_variant	p.Glu64Glu	cell_division_protein_FtsI	NCgl0042	transcript	NCgl0042
NC_003450	45159	T	C	synonymous_variant	p.Ala63Ala	cell_division_protein_FtsI	NCgl0042	transcript	NCgl0042
NC_003450	45162	G	C	synonymous_variant	p.Leu62Leu	cell_division_protein_FtsI	NCgl0042	transcript	NCgl0042
NC_003450	45165	T	C	synonymous_variant	p.Val61Val	cell_division_protein_FtsI	NCgl0042	transcript	NCgl0042
NC_003450	45180	T	A	synonymous_variant	p.Ser56Ser	cell_division_protein_FtsI	NCgl0042	transcript	NCgl0042
NC_003450	45183	A	G	synonymous_variant	p.Ile55Ile	cell_division_protein_FtsI	NCgl0042	transcript	NCgl0042
NC_003450	45215	G	T	missense_variant	p.Leu45Met	cell_division_protein_FtsI	NCgl0042	transcript	NCgl0042
NC_003450	45222	A	G	synonymous_variant	p.Arg42Arg	cell_division_protein_FtsI	NCgl0042	transcript	NCgl0042
NC_003450	45225	T	C	synonymous_variant	p.Ala41Ala	cell_division_protein_FtsI	NCgl0042	transcript	NCgl0042
NC_003450	45237	G	A	synonymous_variant	p.Asn37Asn	cell_division_protein_FtsI	NCgl0042	transcript	NCgl0042
NC_003450	45464	A	G	synonymous_variant,upstream_gene_variant	p.Phe402Phe,	cell_division_membrane_protein,cell_division_protein_FtsI	NCgl0043,NCgl0042	transcript,transcript	NCgl0043,NCgl0042
NC_003450	45545	C	G	synonymous_variant,upstream_gene_variant	p.Ser375Ser,	cell_division_membrane_protein,cell_division_protein_FtsI	NCgl0043,NCgl0042	transcript,transcript	NCgl0043,NCgl0042
NC_003450	45605	A	T	synonymous_variant,upstream_gene_variant	p.Gly355Gly,	cell_division_membrane_protein,cell_division_protein_FtsI	NCgl0043,NCgl0042	transcript,transcript	NCgl0043,NCgl0042
NC_003450	45730	G	C	missense_variant,upstream_gene_variant	p.Gln314Glu,	cell_division_membrane_protein,cell_division_protein_FtsI	NCgl0043,NCgl0042	transcript,transcript	NCgl0043,NCgl0042
NC_003450	45740	G	T	synonymous_variant,upstream_gene_variant	p.Thr310Thr,	cell_division_membrane_protein,cell_division_protein_FtsI	NCgl0043,NCgl0042	transcript,transcript	NCgl0043,NCgl0042
NC_003450	45785	C	T	synonymous_variant,upstream_gene_variant	p.Leu295Leu,	cell_division_membrane_protein,cell_division_protein_FtsI	NCgl0043,NCgl0042	transcript,transcript	NCgl0043,NCgl0042
NC_003450	45806	A	G	synonymous_variant,upstream_gene_variant	p.Tyr288Tyr,	cell_division_membrane_protein,cell_division_protein_FtsI	NCgl0043,NCgl0042	transcript,transcript	NCgl0043,NCgl0042
NC_003450	45818	A	G	synonymous_variant,upstream_gene_variant	p.Pro284Pro,	cell_division_membrane_protein,cell_division_protein_FtsI	NCgl0043,NCgl0042	transcript,transcript	NCgl0043,NCgl0042
NC_003450	45878	C	G	synonymous_variant,upstream_gene_variant	p.Ala264Ala,	cell_division_membrane_protein,cell_division_protein_FtsI	NCgl0043,NCgl0042	transcript,transcript	NCgl0043,NCgl0042
NC_003450	46292	A	G	synonymous_variant	p.Leu126Leu	cell_division_membrane_protein	NCgl0043	transcript	NCgl0043
NC_003450	46460	T	C	synonymous_variant	p.Gln70Gln	cell_division_membrane_protein	NCgl0043	transcript	NCgl0043
NC_003450	46547	G	A	synonymous_variant	p.Thr41Thr	cell_division_membrane_protein	NCgl0043	transcript	NCgl0043
NC_003450	46741	T	C	synonymous_variant,upstream_gene_variant	p.Pro427Pro,	Ser/Thr_phosphatase,cell_division_membrane_protein	NCgl0044,NCgl0043	transcript,transcript	NCgl0044,NCgl0043
NC_003450	46849	T	C	synonymous_variant,upstream_gene_variant	p.Lys391Lys,	Ser/Thr_phosphatase,cell_division_membrane_protein	NCgl0044,NCgl0043	transcript,transcript	NCgl0044,NCgl0043
NC_003450	47536	G	A	synonymous_variant	p.Tyr162Tyr	Ser/Thr_phosphatase	NCgl0044	transcript	NCgl0044
NC_003450	47674	A	G	synonymous_variant	p.Arg116Arg	Ser/Thr_phosphatase	NCgl0044	transcript	NCgl0044
NC_003450	47683	G	A	synonymous_variant	p.Gly113Gly	Ser/Thr_phosphatase	NCgl0044	transcript	NCgl0044
NC_003450	47764	T	C	synonymous_variant	p.Glu86Glu	Ser/Thr_phosphatase	NCgl0044	transcript	NCgl0044
NC_003450	47790	C	T	missense_variant	p.Ala78Thr	Ser/Thr_phosphatase	NCgl0044	transcript	NCgl0044
NC_003450	47797	T	C	synonymous_variant	p.Glu75Glu	Ser/Thr_phosphatase	NCgl0044	transcript	NCgl0044
NC_003450	47800	G	A	synonymous_variant	p.Gly74Gly	Ser/Thr_phosphatase	NCgl0044	transcript	NCgl0044
NC_003450	47801	C	T	missense_variant	p.Gly74Asp	Ser/Thr_phosphatase	NCgl0044	transcript	NCgl0044
NC_003450	47802	C	T	missense_variant	p.Gly74Ser	Ser/Thr_phosphatase	NCgl0044	transcript	NCgl0044
NC_003450	47803	T	G	synonymous_variant	p.Ala73Ala	Ser/Thr_phosphatase	NCgl0044	transcript	NCgl0044
NC_003450	47820	G	A	synonymous_variant	p.Leu68Leu	Ser/Thr_phosphatase	NCgl0044	transcript	NCgl0044
NC_003450	47917	A	G	synonymous_variant	p.Gly35Gly	Ser/Thr_phosphatase	NCgl0044	transcript	NCgl0044
NC_003450	47920	A	G	synonymous_variant	p.Asp34Asp	Ser/Thr_phosphatase	NCgl0044	transcript	NCgl0044
NC_003450	47953	A	G	synonymous_variant	p.Ala23Ala	Ser/Thr_phosphatase	NCgl0044	transcript	NCgl0044
NC_003450	48171	C	G	synonymous_variant,upstream_gene_variant	p.Arg105Arg,	FHA-domain-containing_protein,Ser/Thr_phosphatase	NCgl0045,NCgl0044	transcript,transcript	NCgl0045,NCgl0044
NC_003450	48357	G	C	synonymous_variant,upstream_gene_variant	p.Ser43Ser,	FHA-domain-containing_protein,Ser/Thr_phosphatase	NCgl0045,NCgl0044	transcript,transcript	NCgl0045,NCgl0044
NC_003450	48359	A	T	missense_variant,upstream_gene_variant	p.Ser43Thr,	FHA-domain-containing_protein,Ser/Thr_phosphatase	NCgl0045,NCgl0044	transcript,transcript	NCgl0045,NCgl0044
NC_003450	48361	C	T	missense_variant,upstream_gene_variant	p.Ser42Asn,	FHA-domain-containing_protein,Ser/Thr_phosphatase	NCgl0045,NCgl0044	transcript,transcript	NCgl0045,NCgl0044
NC_003450	49050	C	T	missense_variant,upstream_gene_variant	p.Asp107Asn,	hypothetical_protein,FHA-domain-containing_protein	NCgl0046,NCgl0045	transcript,transcript	NCgl0046,NCgl0045
NC_003450	49117	C	T	synonymous_variant	p.Gln84Gln	hypothetical_protein	NCgl0046	transcript	NCgl0046
NC_003450	49282	C	T	synonymous_variant	p.Pro29Pro	hypothetical_protein	NCgl0046	transcript	NCgl0046
NC_003450	49501	C	T	upstream_gene_variant,intergenic_region		hypothetical_protein,hypothetical_protein-hypothetical_protein	NCgl0046,NCgl0046-NCgl0047	transcript,intergenic_region	NCgl0046,NCgl0046-NCgl0047
NC_003450	49557	G	A	upstream_gene_variant,intergenic_region		hypothetical_protein,hypothetical_protein-hypothetical_protein	NCgl0046,NCgl0046-NCgl0047	transcript,intergenic_region	NCgl0046,NCgl0046-NCgl0047
NC_003450	49601	T	G	upstream_gene_variant,intergenic_region		hypothetical_protein,hypothetical_protein-hypothetical_protein	NCgl0046,NCgl0046-NCgl0047	transcript,intergenic_region	NCgl0046,NCgl0046-NCgl0047
NC_003450	49808	T	C	upstream_gene_variant,intergenic_region		hypothetical_protein,hypothetical_protein-hypothetical_protein	NCgl0046,NCgl0046-NCgl0047	transcript,intergenic_region	NCgl0046,NCgl0046-NCgl0047
NC_003450	49813	A	C	upstream_gene_variant,intergenic_region		hypothetical_protein,hypothetical_protein-hypothetical_protein	NCgl0046,NCgl0046-NCgl0047	transcript,intergenic_region	NCgl0046,NCgl0046-NCgl0047
NC_003450	49815	G	A	upstream_gene_variant,intergenic_region		hypothetical_protein,hypothetical_protein-hypothetical_protein	NCgl0046,NCgl0046-NCgl0047	transcript,intergenic_region	NCgl0046,NCgl0046-NCgl0047
NC_003450	49822	A	G	upstream_gene_variant,intergenic_region		hypothetical_protein,hypothetical_protein-hypothetical_protein	NCgl0046,NCgl0046-NCgl0047	transcript,intergenic_region	NCgl0046,NCgl0046-NCgl0047
NC_003450	49943	A	T	missense_variant,upstream_gene_variant	p.Phe225Tyr,	hypothetical_protein,hypothetical_protein	NCgl0047,NCgl0046	transcript,transcript	NCgl0047,NCgl0046
NC_003450	49978	G	C	synonymous_variant	p.Val213Val	hypothetical_protein	NCgl0047	transcript	NCgl0047
NC_003450	50007	T	C	missense_variant	p.Ile204Val	hypothetical_protein	NCgl0047	transcript	NCgl0047
NC_003450	50159	A	G	missense_variant	p.Met153Thr	hypothetical_protein	NCgl0047	transcript	NCgl0047
NC_003450	50160	T	C	missense_variant	p.Met153Val	hypothetical_protein	NCgl0047	transcript	NCgl0047
NC_003450	50216	C	T	missense_variant	p.Gly134Asp	hypothetical_protein	NCgl0047	transcript	NCgl0047
NC_003450	50307	T	G	missense_variant	p.Lys104Gln	hypothetical_protein	NCgl0047	transcript	NCgl0047
NC_003450	50439	A	G	missense_variant	p.Cys60Arg	hypothetical_protein	NCgl0047	transcript	NCgl0047
NC_003450	50652	T	C	upstream_gene_variant,intergenic_region		hypothetical_protein,hypothetical_protein-hypothetical_protein	NCgl0047,NCgl0047-NCgl0048	transcript,intergenic_region	NCgl0047,NCgl0047-NCgl0048
NC_003450	50658	G	A	upstream_gene_variant,intergenic_region		hypothetical_protein,hypothetical_protein-hypothetical_protein	NCgl0047,NCgl0047-NCgl0048	transcript,intergenic_region	NCgl0047,NCgl0047-NCgl0048
NC_003450	50744	A	G	upstream_gene_variant,intergenic_region		hypothetical_protein,hypothetical_protein-hypothetical_protein	NCgl0047,NCgl0047-NCgl0048	transcript,intergenic_region	NCgl0047,NCgl0047-NCgl0048
NC_003450	50758	T	C	upstream_gene_variant,intergenic_region		hypothetical_protein,hypothetical_protein-hypothetical_protein	NCgl0047,NCgl0047-NCgl0048	transcript,intergenic_region	NCgl0047,NCgl0047-NCgl0048
NC_003450	50763	A	C	upstream_gene_variant,intergenic_region		hypothetical_protein,hypothetical_protein-hypothetical_protein	NCgl0047,NCgl0047-NCgl0048	transcript,intergenic_region	NCgl0047,NCgl0047-NCgl0048
NC_003450	50770	G	A	upstream_gene_variant,intergenic_region		hypothetical_protein,hypothetical_protein-hypothetical_protein	NCgl0047,NCgl0047-NCgl0048	transcript,intergenic_region	NCgl0047,NCgl0047-NCgl0048
NC_003450	50808	A	G	upstream_gene_variant,intergenic_region		hypothetical_protein,hypothetical_protein-hypothetical_protein	NCgl0047,NCgl0047-NCgl0048	transcript,intergenic_region	NCgl0047,NCgl0047-NCgl0048
NC_003450	50816	C	T	upstream_gene_variant,intergenic_region		hypothetical_protein,hypothetical_protein-hypothetical_protein	NCgl0047,NCgl0047-NCgl0048	transcript,intergenic_region	NCgl0047,NCgl0047-NCgl0048
NC_003450	50905	T	C	upstream_gene_variant,intergenic_region		hypothetical_protein,hypothetical_protein-hypothetical_protein	NCgl0047,NCgl0047-NCgl0048	transcript,intergenic_region	NCgl0047,NCgl0047-NCgl0048
NC_003450	51044	A	G	synonymous_variant,upstream_gene_variant	p.Ala131Ala,	hypothetical_protein,hypothetical_protein	NCgl0048,NCgl0047	transcript,transcript	NCgl0048,NCgl0047
NC_003450	51048	T	C	missense_variant,upstream_gene_variant	p.Lys130Arg,	hypothetical_protein,hypothetical_protein	NCgl0048,NCgl0047	transcript,transcript	NCgl0048,NCgl0047
NC_003450	51053	A	C	synonymous_variant,upstream_gene_variant	p.Gly128Gly,	hypothetical_protein,hypothetical_protein	NCgl0048,NCgl0047	transcript,transcript	NCgl0048,NCgl0047
NC_003450	51090	G	T	missense_variant,upstream_gene_variant	p.Ala116Asp,	hypothetical_protein,hypothetical_protein	NCgl0048,NCgl0047	transcript,transcript	NCgl0048,NCgl0047
NC_003450	51158	C	A	synonymous_variant,upstream_gene_variant	p.Gly93Gly,	hypothetical_protein,hypothetical_protein	NCgl0048,NCgl0047	transcript,transcript	NCgl0048,NCgl0047
NC_003450	51169	T	C	missense_variant,upstream_gene_variant	p.Ile90Val,	hypothetical_protein,hypothetical_protein	NCgl0048,NCgl0047	transcript,transcript	NCgl0048,NCgl0047
NC_003450	51182	G	A	synonymous_variant,upstream_gene_variant	p.Tyr85Tyr,	hypothetical_protein,hypothetical_protein	NCgl0048,NCgl0047	transcript,transcript	NCgl0048,NCgl0047
NC_003450	51186	T	C	missense_variant,upstream_gene_variant	p.Gln84Arg,	hypothetical_protein,hypothetical_protein	NCgl0048,NCgl0047	transcript,transcript	NCgl0048,NCgl0047
NC_003450	51288	A	G	missense_variant	p.Val50Ala	hypothetical_protein	NCgl0048	transcript	NCgl0048
NC_003450	51293	T	A	synonymous_variant	p.Thr48Thr	hypothetical_protein	NCgl0048	transcript	NCgl0048
NC_003450	51320	C	T	synonymous_variant	p.Thr39Thr	hypothetical_protein	NCgl0048	transcript	NCgl0048
NC_003450	51331	T	C	missense_variant	p.Lys36Glu	hypothetical_protein	NCgl0048	transcript	NCgl0048
NC_003450	51575	C	T	upstream_gene_variant,intergenic_region		hypothetical_protein,hypothetical_protein-NAD-dependent_aldehyde_dehydrogenase	NCgl0048,NCgl0048-NCgl0049	transcript,intergenic_region	NCgl0048,NCgl0048-NCgl0049
NC_003450	51740	A	G	synonymous_variant,upstream_gene_variant	p.Ala452Ala,	NAD-dependent_aldehyde_dehydrogenase,hypothetical_protein	NCgl0049,NCgl0048	transcript,transcript	NCgl0049,NCgl0048
NC_003450	51761	A	G	synonymous_variant,upstream_gene_variant	p.Asn445Asn,	NAD-dependent_aldehyde_dehydrogenase,hypothetical_protein	NCgl0049,NCgl0048	transcript,transcript	NCgl0049,NCgl0048
NC_003450	51788	A	G	synonymous_variant,upstream_gene_variant	p.Gly436Gly,	NAD-dependent_aldehyde_dehydrogenase,hypothetical_protein	NCgl0049,NCgl0048	transcript,transcript	NCgl0049,NCgl0048
NC_003450	51791	A	G	synonymous_variant,upstream_gene_variant	p.Asp435Asp,	NAD-dependent_aldehyde_dehydrogenase,hypothetical_protein	NCgl0049,NCgl0048	transcript,transcript	NCgl0049,NCgl0048
NC_003450	51806	A	G	synonymous_variant,upstream_gene_variant	p.Ile430Ile,	NAD-dependent_aldehyde_dehydrogenase,hypothetical_protein	NCgl0049,NCgl0048	transcript,transcript	NCgl0049,NCgl0048
NC_003450	51809	A	G	synonymous_variant,upstream_gene_variant	p.Arg429Arg,	NAD-dependent_aldehyde_dehydrogenase,hypothetical_protein	NCgl0049,NCgl0048	transcript,transcript	NCgl0049,NCgl0048
NC_003450	51821	C	T	synonymous_variant,upstream_gene_variant	p.Gln425Gln,	NAD-dependent_aldehyde_dehydrogenase,hypothetical_protein	NCgl0049,NCgl0048	transcript,transcript	NCgl0049,NCgl0048
NC_003450	51833	A	G	synonymous_variant,upstream_gene_variant	p.Tyr421Tyr,	NAD-dependent_aldehyde_dehydrogenase,hypothetical_protein	NCgl0049,NCgl0048	transcript,transcript	NCgl0049,NCgl0048
NC_003450	51845	T	G	synonymous_variant,upstream_gene_variant	p.Gly417Gly,	NAD-dependent_aldehyde_dehydrogenase,hypothetical_protein	NCgl0049,NCgl0048	transcript,transcript	NCgl0049,NCgl0048
NC_003450	51860	G	A	synonymous_variant,upstream_gene_variant	p.Asn412Asn,	NAD-dependent_aldehyde_dehydrogenase,hypothetical_protein	NCgl0049,NCgl0048	transcript,transcript	NCgl0049,NCgl0048
NC_003450	51869	A	G	synonymous_variant,upstream_gene_variant	p.Arg409Arg,	NAD-dependent_aldehyde_dehydrogenase,hypothetical_protein	NCgl0049,NCgl0048	transcript,transcript	NCgl0049,NCgl0048
NC_003450	51875	G	A	synonymous_variant,upstream_gene_variant	p.Ala407Ala,	NAD-dependent_aldehyde_dehydrogenase,hypothetical_protein	NCgl0049,NCgl0048	transcript,transcript	NCgl0049,NCgl0048
NC_003450	51884	C	A	missense_variant,upstream_gene_variant	p.Glu404Asp,	NAD-dependent_aldehyde_dehydrogenase,hypothetical_protein	NCgl0049,NCgl0048	transcript,transcript	NCgl0049,NCgl0048
NC_003450	51887	G	A	synonymous_variant,upstream_gene_variant	p.Thr403Thr,	NAD-dependent_aldehyde_dehydrogenase,hypothetical_protein	NCgl0049,NCgl0048	transcript,transcript	NCgl0049,NCgl0048
NC_003450	51892	G	A	stop_gained,upstream_gene_variant	p.Gln402*,	NAD-dependent_aldehyde_dehydrogenase,hypothetical_protein	NCgl0049,NCgl0048	transcript,transcript	NCgl0049,NCgl0048
NC_003450	51901	C	T	missense_variant,upstream_gene_variant	p.Val399Ile,	NAD-dependent_aldehyde_dehydrogenase,hypothetical_protein	NCgl0049,NCgl0048	transcript,transcript	NCgl0049,NCgl0048
NC_003450	51941	A	G	synonymous_variant,upstream_gene_variant	p.Ala385Ala,	NAD-dependent_aldehyde_dehydrogenase,hypothetical_protein	NCgl0049,NCgl0048	transcript,transcript	NCgl0049,NCgl0048
NC_003450	51944	C	T	synonymous_variant,upstream_gene_variant	p.Ala384Ala,	NAD-dependent_aldehyde_dehydrogenase,hypothetical_protein	NCgl0049,NCgl0048	transcript,transcript	NCgl0049,NCgl0048
NC_003450	52039	C	A	missense_variant	p.Ala353Ser	NAD-dependent_aldehyde_dehydrogenase	NCgl0049	transcript	NCgl0049
NC_003450	52047	G	C	missense_variant	p.Ala350Gly	NAD-dependent_aldehyde_dehydrogenase	NCgl0049	transcript	NCgl0049
NC_003450	52072	C	T	missense_variant	p.Asp342Asn	NAD-dependent_aldehyde_dehydrogenase	NCgl0049	transcript	NCgl0049
NC_003450	52093	G	A	synonymous_variant	p.Leu335Leu	NAD-dependent_aldehyde_dehydrogenase	NCgl0049	transcript	NCgl0049
NC_003450	52094	G	T	synonymous_variant	p.Pro334Pro	NAD-dependent_aldehyde_dehydrogenase	NCgl0049	transcript	NCgl0049
NC_003450	52100	C	T	synonymous_variant	p.Val332Val	NAD-dependent_aldehyde_dehydrogenase	NCgl0049	transcript	NCgl0049
NC_003450	52139	C	T	synonymous_variant	p.Glu319Glu	NAD-dependent_aldehyde_dehydrogenase	NCgl0049	transcript	NCgl0049
NC_003450	52142	T	C	synonymous_variant	p.Glu318Glu	NAD-dependent_aldehyde_dehydrogenase	NCgl0049	transcript	NCgl0049
NC_003450	52145	A	G	synonymous_variant	p.Leu317Leu	NAD-dependent_aldehyde_dehydrogenase	NCgl0049	transcript	NCgl0049
NC_003450	52154	A	T	synonymous_variant	p.Ala314Ala	NAD-dependent_aldehyde_dehydrogenase	NCgl0049	transcript	NCgl0049
NC_003450	52163	A	T	synonymous_variant	p.Arg311Arg	NAD-dependent_aldehyde_dehydrogenase	NCgl0049	transcript	NCgl0049
NC_003450	52361	C	T	synonymous_variant	p.Leu245Leu	NAD-dependent_aldehyde_dehydrogenase	NCgl0049	transcript	NCgl0049
NC_003450	52376	T	G	synonymous_variant	p.Pro240Pro	NAD-dependent_aldehyde_dehydrogenase	NCgl0049	transcript	NCgl0049
NC_003450	52403	A	G	synonymous_variant	p.Arg231Arg	NAD-dependent_aldehyde_dehydrogenase	NCgl0049	transcript	NCgl0049
NC_003450	52406	A	G	synonymous_variant	p.Leu230Leu	NAD-dependent_aldehyde_dehydrogenase	NCgl0049	transcript	NCgl0049
NC_003450	52427	C	G	synonymous_variant	p.Pro223Pro	NAD-dependent_aldehyde_dehydrogenase	NCgl0049	transcript	NCgl0049
NC_003450	52459	A	G	missense_variant,upstream_gene_variant	p.Ser213Pro,	NAD-dependent_aldehyde_dehydrogenase,phenol_2-monooxygenase	NCgl0049,NCgl0050	transcript,transcript	NCgl0049,NCgl0050
NC_003450	52508	A	G	synonymous_variant,upstream_gene_variant	p.Ala196Ala,	NAD-dependent_aldehyde_dehydrogenase,phenol_2-monooxygenase	NCgl0049,NCgl0050	transcript,transcript	NCgl0049,NCgl0050
NC_003450	52535	A	C	synonymous_variant,upstream_gene_variant	p.Leu187Leu,	NAD-dependent_aldehyde_dehydrogenase,phenol_2-monooxygenase	NCgl0049,NCgl0050	transcript,transcript	NCgl0049,NCgl0050
NC_003450	52538	T	G	synonymous_variant,upstream_gene_variant	p.Arg186Arg,	NAD-dependent_aldehyde_dehydrogenase,phenol_2-monooxygenase	NCgl0049,NCgl0050	transcript,transcript	NCgl0049,NCgl0050
NC_003450	52577	C	G	synonymous_variant,upstream_gene_variant	p.Ala173Ala,	NAD-dependent_aldehyde_dehydrogenase,phenol_2-monooxygenase	NCgl0049,NCgl0050	transcript,transcript	NCgl0049,NCgl0050
NC_003450	52580	A	G	synonymous_variant,upstream_gene_variant	p.Pro172Pro,	NAD-dependent_aldehyde_dehydrogenase,phenol_2-monooxygenase	NCgl0049,NCgl0050	transcript,transcript	NCgl0049,NCgl0050
NC_003450	52586	G	A	synonymous_variant,upstream_gene_variant	p.Val170Val,	NAD-dependent_aldehyde_dehydrogenase,phenol_2-monooxygenase	NCgl0049,NCgl0050	transcript,transcript	NCgl0049,NCgl0050
NC_003450	52592	G	A	synonymous_variant,upstream_gene_variant	p.Arg168Arg,	NAD-dependent_aldehyde_dehydrogenase,phenol_2-monooxygenase	NCgl0049,NCgl0050	transcript,transcript	NCgl0049,NCgl0050
NC_003450	52598	A	G	synonymous_variant,upstream_gene_variant	p.Ala166Ala,	NAD-dependent_aldehyde_dehydrogenase,phenol_2-monooxygenase	NCgl0049,NCgl0050	transcript,transcript	NCgl0049,NCgl0050
NC_003450	52633	G	A	synonymous_variant,upstream_gene_variant	p.Leu155Leu,	NAD-dependent_aldehyde_dehydrogenase,phenol_2-monooxygenase	NCgl0049,NCgl0050	transcript,transcript	NCgl0049,NCgl0050
NC_003450	52634	G	C	synonymous_variant,upstream_gene_variant	p.Leu154Leu,	NAD-dependent_aldehyde_dehydrogenase,phenol_2-monooxygenase	NCgl0049,NCgl0050	transcript,transcript	NCgl0049,NCgl0050
NC_003450	52640	C	G	synonymous_variant,upstream_gene_variant	p.Pro152Pro,	NAD-dependent_aldehyde_dehydrogenase,phenol_2-monooxygenase	NCgl0049,NCgl0050	transcript,transcript	NCgl0049,NCgl0050
NC_003450	52652	C	T	synonymous_variant,upstream_gene_variant	p.Lys148Lys,	NAD-dependent_aldehyde_dehydrogenase,phenol_2-monooxygenase	NCgl0049,NCgl0050	transcript,transcript	NCgl0049,NCgl0050
NC_003450	52656	A	C	missense_variant,upstream_gene_variant	p.Leu147Arg,	NAD-dependent_aldehyde_dehydrogenase,phenol_2-monooxygenase	NCgl0049,NCgl0050	transcript,transcript	NCgl0049,NCgl0050
NC_003450	52660	C	T	missense_variant,upstream_gene_variant	p.Ala146Thr,	NAD-dependent_aldehyde_dehydrogenase,phenol_2-monooxygenase	NCgl0049,NCgl0050	transcript,transcript	NCgl0049,NCgl0050
NC_003450	52666	G	T	missense_variant,upstream_gene_variant	p.Leu144Met,	NAD-dependent_aldehyde_dehydrogenase,phenol_2-monooxygenase	NCgl0049,NCgl0050	transcript,transcript	NCgl0049,NCgl0050
NC_003450	52670	C	G	synonymous_variant,upstream_gene_variant	p.Arg142Arg,	NAD-dependent_aldehyde_dehydrogenase,phenol_2-monooxygenase	NCgl0049,NCgl0050	transcript,transcript	NCgl0049,NCgl0050
NC_003450	52675	A	G	synonymous_variant,upstream_gene_variant	p.Leu141Leu,	NAD-dependent_aldehyde_dehydrogenase,phenol_2-monooxygenase	NCgl0049,NCgl0050	transcript,transcript	NCgl0049,NCgl0050
NC_003450	52688	T	G	synonymous_variant,upstream_gene_variant	p.Thr136Thr,	NAD-dependent_aldehyde_dehydrogenase,phenol_2-monooxygenase	NCgl0049,NCgl0050	transcript,transcript	NCgl0049,NCgl0050
NC_003450	52693	T	C	missense_variant,upstream_gene_variant	p.Thr135Ala,	NAD-dependent_aldehyde_dehydrogenase,phenol_2-monooxygenase	NCgl0049,NCgl0050	transcript,transcript	NCgl0049,NCgl0050
NC_003450	52694	T	A	synonymous_variant,upstream_gene_variant	p.Gly134Gly,	NAD-dependent_aldehyde_dehydrogenase,phenol_2-monooxygenase	NCgl0049,NCgl0050	transcript,transcript	NCgl0049,NCgl0050
NC_003450	52700	A	G	synonymous_variant,upstream_gene_variant	p.Arg132Arg,	NAD-dependent_aldehyde_dehydrogenase,phenol_2-monooxygenase	NCgl0049,NCgl0050	transcript,transcript	NCgl0049,NCgl0050
NC_003450	52706	A	G	synonymous_variant,upstream_gene_variant	p.Tyr130Tyr,	NAD-dependent_aldehyde_dehydrogenase,phenol_2-monooxygenase	NCgl0049,NCgl0050	transcript,transcript	NCgl0049,NCgl0050
NC_003450	52709	C	G	synonymous_variant,upstream_gene_variant	p.Leu129Leu,	NAD-dependent_aldehyde_dehydrogenase,phenol_2-monooxygenase	NCgl0049,NCgl0050	transcript,transcript	NCgl0049,NCgl0050
NC_003450	52712	A	G	synonymous_variant,upstream_gene_variant	p.Arg128Arg,	NAD-dependent_aldehyde_dehydrogenase,phenol_2-monooxygenase	NCgl0049,NCgl0050	transcript,transcript	NCgl0049,NCgl0050
NC_003450	52715	A	G	synonymous_variant,upstream_gene_variant	p.Val127Val,	NAD-dependent_aldehyde_dehydrogenase,phenol_2-monooxygenase	NCgl0049,NCgl0050	transcript,transcript	NCgl0049,NCgl0050
NC_003450	52887	A	G	missense_variant,upstream_gene_variant	p.Met70Thr,	NAD-dependent_aldehyde_dehydrogenase,phenol_2-monooxygenase	NCgl0049,NCgl0050	transcript,transcript	NCgl0049,NCgl0050
NC_003450	52973	T	G	synonymous_variant,upstream_gene_variant	p.Thr41Thr,	NAD-dependent_aldehyde_dehydrogenase,phenol_2-monooxygenase	NCgl0049,NCgl0050	transcript,transcript	NCgl0049,NCgl0050
NC_003450	53244	A	G	missense_variant,upstream_gene_variant	p.Thr64Ala,	phenol_2-monooxygenase,NAD-dependent_aldehyde_dehydrogenase	NCgl0050,NCgl0049	transcript,transcript	NCgl0050,NCgl0049
NC_003450	53284	T	C	missense_variant,upstream_gene_variant	p.Leu77Pro,	phenol_2-monooxygenase,NAD-dependent_aldehyde_dehydrogenase	NCgl0050,NCgl0049	transcript,transcript	NCgl0050,NCgl0049
NC_003450	53320	GCC	GCCTGAATCTCTGCTGCGCACCTACC	frameshift_variant,upstream_gene_variant	p.His90fs,	phenol_2-monooxygenase,NAD-dependent_aldehyde_dehydrogenase	NCgl0050,NCgl0049	transcript,transcript	NCgl0050,NCgl0049
NC_003450	53387	C	G	missense_variant,upstream_gene_variant	p.Ile111Met,	phenol_2-monooxygenase,NAD-dependent_aldehyde_dehydrogenase	NCgl0050,NCgl0049	transcript,transcript	NCgl0050,NCgl0049
NC_003450	53390	C	A	synonymous_variant,upstream_gene_variant	p.Ala112Ala,	phenol_2-monooxygenase,NAD-dependent_aldehyde_dehydrogenase	NCgl0050,NCgl0049	transcript,transcript	NCgl0050,NCgl0049
NC_003450	53411	GGCGG	GGCGGTGGAAAGGTACTACGTTGCTGCGG	disruptive_inframe_insertion,upstream_gene_variant	p.Ala120_Glu121insValGluArgTyrTyrValAlaAla,	phenol_2-monooxygenase,NAD-dependent_aldehyde_dehydrogenase	NCgl0050,NCgl0049	transcript,transcript	NCgl0050,NCgl0049
NC_003450	53420	G	A	synonymous_variant,upstream_gene_variant	p.Glu122Glu,	phenol_2-monooxygenase,NAD-dependent_aldehyde_dehydrogenase	NCgl0050,NCgl0049	transcript,transcript	NCgl0050,NCgl0049
NC_003450	53445	T	A	missense_variant,upstream_gene_variant	p.Tyr131Asn,	phenol_2-monooxygenase,NAD-dependent_aldehyde_dehydrogenase	NCgl0050,NCgl0049	transcript,transcript	NCgl0050,NCgl0049
NC_003450	53473	T	C	missense_variant,upstream_gene_variant	p.Met140Thr,	phenol_2-monooxygenase,NAD-dependent_aldehyde_dehydrogenase	NCgl0050,NCgl0049	transcript,transcript	NCgl0050,NCgl0049
NC_003450	53492	G	A	synonymous_variant,upstream_gene_variant	p.Ala146Ala,	phenol_2-monooxygenase,NAD-dependent_aldehyde_dehydrogenase	NCgl0050,NCgl0049	transcript,transcript	NCgl0050,NCgl0049
NC_003450	53497	G	A	missense_variant,upstream_gene_variant	p.Gly148Asp,	phenol_2-monooxygenase,NAD-dependent_aldehyde_dehydrogenase	NCgl0050,NCgl0049	transcript,transcript	NCgl0050,NCgl0049
NC_003450	53583	G	T	missense_variant,upstream_gene_variant,upstream_gene_variant	p.Ala177Ser,,	phenol_2-monooxygenase,NAD-dependent_aldehyde_dehydrogenase,Zn-dependent_hydrolase	NCgl0050,NCgl0049,NCgl0051	transcript,transcript,transcript	NCgl0050,NCgl0049,NCgl0051
NC_003450	53716	C	A	missense_variant,upstream_gene_variant	p.Ala221Asp,	phenol_2-monooxygenase,Zn-dependent_hydrolase	NCgl0050,NCgl0051	transcript,transcript	NCgl0050,NCgl0051
NC_003450	53733	G	A	missense_variant,upstream_gene_variant	p.Val227Ile,	phenol_2-monooxygenase,Zn-dependent_hydrolase	NCgl0050,NCgl0051	transcript,transcript	NCgl0050,NCgl0051
NC_003450	53737	T	C	missense_variant,upstream_gene_variant	p.Phe228Ser,	phenol_2-monooxygenase,Zn-dependent_hydrolase	NCgl0050,NCgl0051	transcript,transcript	NCgl0050,NCgl0051
NC_003450	53750	T	C	synonymous_variant,upstream_gene_variant	p.Ala232Ala,	phenol_2-monooxygenase,Zn-dependent_hydrolase	NCgl0050,NCgl0051	transcript,transcript	NCgl0050,NCgl0051
NC_003450	53752	C	T	missense_variant,upstream_gene_variant	p.Thr233Ile,	phenol_2-monooxygenase,Zn-dependent_hydrolase	NCgl0050,NCgl0051	transcript,transcript	NCgl0050,NCgl0051
NC_003450	53857	C	T	missense_variant,upstream_gene_variant	p.Ala268Val,	phenol_2-monooxygenase,Zn-dependent_hydrolase	NCgl0050,NCgl0051	transcript,transcript	NCgl0050,NCgl0051
NC_003450	53861	G	A	synonymous_variant,upstream_gene_variant	p.Leu269Leu,	phenol_2-monooxygenase,Zn-dependent_hydrolase	NCgl0050,NCgl0051	transcript,transcript	NCgl0050,NCgl0051
NC_003450	53924	C	T	synonymous_variant,upstream_gene_variant	p.Arg290Arg,	phenol_2-monooxygenase,Zn-dependent_hydrolase	NCgl0050,NCgl0051	transcript,transcript	NCgl0050,NCgl0051
NC_003450	53952	C	T	missense_variant,upstream_gene_variant	p.Pro300Ser,	phenol_2-monooxygenase,Zn-dependent_hydrolase	NCgl0050,NCgl0051	transcript,transcript	NCgl0050,NCgl0051
NC_003450	53976	G	A	missense_variant,upstream_gene_variant	p.Ala308Thr,	phenol_2-monooxygenase,Zn-dependent_hydrolase	NCgl0050,NCgl0051	transcript,transcript	NCgl0050,NCgl0051
NC_003450	53990	T	C	synonymous_variant,upstream_gene_variant	p.Asn312Asn,	phenol_2-monooxygenase,Zn-dependent_hydrolase	NCgl0050,NCgl0051	transcript,transcript	NCgl0050,NCgl0051
NC_003450	53996	T	A	missense_variant,upstream_gene_variant	p.Asn314Lys,	phenol_2-monooxygenase,Zn-dependent_hydrolase	NCgl0050,NCgl0051	transcript,transcript	NCgl0050,NCgl0051
NC_003450	54021	T	C	upstream_gene_variant,intergenic_region		Zn-dependent_hydrolase,phenol_2-monooxygenase-Zn-dependent_hydrolase	NCgl0051,NCgl0050-NCgl0051	transcript,intergenic_region	NCgl0051,NCgl0050-NCgl0051
NC_003450	54060	T	G	upstream_gene_variant,intergenic_region		Zn-dependent_hydrolase,phenol_2-monooxygenase-Zn-dependent_hydrolase	NCgl0051,NCgl0050-NCgl0051	transcript,intergenic_region	NCgl0051,NCgl0050-NCgl0051
NC_003450	54125	A	G	upstream_gene_variant,intergenic_region		Zn-dependent_hydrolase,phenol_2-monooxygenase-Zn-dependent_hydrolase	NCgl0051,NCgl0050-NCgl0051	transcript,intergenic_region	NCgl0051,NCgl0050-NCgl0051
NC_003450	54140	C	T	upstream_gene_variant,intergenic_region		Zn-dependent_hydrolase,phenol_2-monooxygenase-Zn-dependent_hydrolase	NCgl0051,NCgl0050-NCgl0051	transcript,intergenic_region	NCgl0051,NCgl0050-NCgl0051
NC_003450	54151	T	C	upstream_gene_variant,intergenic_region		Zn-dependent_hydrolase,phenol_2-monooxygenase-Zn-dependent_hydrolase	NCgl0051,NCgl0050-NCgl0051	transcript,intergenic_region	NCgl0051,NCgl0050-NCgl0051
NC_003450	54385	T	A	synonymous_variant	p.Ala69Ala	Zn-dependent_hydrolase	NCgl0051	transcript	NCgl0051
NC_003450	54388	T	A	synonymous_variant	p.Ala70Ala	Zn-dependent_hydrolase	NCgl0051	transcript	NCgl0051
NC_003450	54412	C	T	synonymous_variant	p.Val78Val	Zn-dependent_hydrolase	NCgl0051	transcript	NCgl0051
NC_003450	54424	C	T	synonymous_variant	p.Gly82Gly	Zn-dependent_hydrolase	NCgl0051	transcript	NCgl0051
NC_003450	54454	C	T	synonymous_variant	p.Ala92Ala	Zn-dependent_hydrolase	NCgl0051	transcript	NCgl0051
NC_003450	54461	A	C	missense_variant	p.Ile95Leu	Zn-dependent_hydrolase	NCgl0051	transcript	NCgl0051
NC_003450	54465	G	A	missense_variant	p.Cys96Tyr	Zn-dependent_hydrolase	NCgl0051	transcript	NCgl0051
NC_003450	54475	C	T	synonymous_variant	p.Ser99Ser	Zn-dependent_hydrolase	NCgl0051	transcript	NCgl0051
NC_003450	54493	T	C	synonymous_variant	p.Asn105Asn	Zn-dependent_hydrolase	NCgl0051	transcript	NCgl0051
NC_003450	54508	T	A	synonymous_variant	p.Ala110Ala	Zn-dependent_hydrolase	NCgl0051	transcript	NCgl0051
NC_003450	54559	C	T	synonymous_variant	p.Asp127Asp	Zn-dependent_hydrolase	NCgl0051	transcript	NCgl0051
NC_003450	54562	C	T	synonymous_variant	p.Gly128Gly	Zn-dependent_hydrolase	NCgl0051	transcript	NCgl0051
NC_003450	54571	A	G	synonymous_variant	p.Ala131Ala	Zn-dependent_hydrolase	NCgl0051	transcript	NCgl0051
NC_003450	54574	T	C	synonymous_variant	p.Asp132Asp	Zn-dependent_hydrolase	NCgl0051	transcript	NCgl0051
NC_003450	54655	G	T	synonymous_variant	p.Gly159Gly	Zn-dependent_hydrolase	NCgl0051	transcript	NCgl0051
NC_003450	54661	G	A	synonymous_variant	p.Val161Val	Zn-dependent_hydrolase	NCgl0051	transcript	NCgl0051
NC_003450	54679	G	A	synonymous_variant	p.Gly167Gly	Zn-dependent_hydrolase	NCgl0051	transcript	NCgl0051
NC_003450	54701	T	C	synonymous_variant	p.Leu175Leu	Zn-dependent_hydrolase	NCgl0051	transcript	NCgl0051
NC_003450	54709	A	G	synonymous_variant	p.Glu177Glu	Zn-dependent_hydrolase	NCgl0051	transcript	NCgl0051
NC_003450	54874	T	C	synonymous_variant	p.Ile232Ile	Zn-dependent_hydrolase	NCgl0051	transcript	NCgl0051
NC_003450	54913	C	T	synonymous_variant	p.Tyr245Tyr	Zn-dependent_hydrolase	NCgl0051	transcript	NCgl0051
NC_003450	54919	C	T	synonymous_variant	p.Gly247Gly	Zn-dependent_hydrolase	NCgl0051	transcript	NCgl0051
NC_003450	54920	A	C	synonymous_variant	p.Arg248Arg	Zn-dependent_hydrolase	NCgl0051	transcript	NCgl0051
NC_003450	54972	T	C	missense_variant	p.Leu265Pro	Zn-dependent_hydrolase	NCgl0051	transcript	NCgl0051
NC_003450	54973	G	A	synonymous_variant	p.Leu265Leu	Zn-dependent_hydrolase	NCgl0051	transcript	NCgl0051
NC_003450	55193	A	T	missense_variant	p.Met339Leu	Zn-dependent_hydrolase	NCgl0051	transcript	NCgl0051
NC_003450	55201	C	G	synonymous_variant	p.Arg341Arg	Zn-dependent_hydrolase	NCgl0051	transcript	NCgl0051
NC_003450	55252	C	T	synonymous_variant	p.Asp358Asp	Zn-dependent_hydrolase	NCgl0051	transcript	NCgl0051
NC_003450	55255	A	G	synonymous_variant	p.Leu359Leu	Zn-dependent_hydrolase	NCgl0051	transcript	NCgl0051
NC_003450	55283	C	G	missense_variant	p.Gln369Glu	Zn-dependent_hydrolase	NCgl0051	transcript	NCgl0051
NC_003450	55286	C	T	synonymous_variant	p.Leu370Leu	Zn-dependent_hydrolase	NCgl0051	transcript	NCgl0051
NC_003450	55292	G	A	missense_variant	p.Glu372Lys	Zn-dependent_hydrolase	NCgl0051	transcript	NCgl0051
NC_003450	55297	G	T	missense_variant	p.Leu373Phe	Zn-dependent_hydrolase	NCgl0051	transcript	NCgl0051
NC_003450	55303	C	T	synonymous_variant	p.Tyr375Tyr	Zn-dependent_hydrolase	NCgl0051	transcript	NCgl0051
NC_003450	55309	A	G	synonymous_variant	p.Leu377Leu	Zn-dependent_hydrolase	NCgl0051	transcript	NCgl0051
NC_003450	55357	A	G	synonymous_variant	p.Pro393Pro	Zn-dependent_hydrolase	NCgl0051	transcript	NCgl0051
NC_003450	55450	A	C	synonymous_variant	p.Thr424Thr	Zn-dependent_hydrolase	NCgl0051	transcript	NCgl0051
NC_003450	55504	A	G	synonymous_variant	p.Glu442Glu	Zn-dependent_hydrolase	NCgl0051	transcript	NCgl0051
NC_003450	55574	G	A	intergenic_region		Zn-dependent_hydrolase-hypothetical_protein	NCgl0051-NCgl0052	intergenic_region	NCgl0051-NCgl0052
NC_003450	55576	T	C	intergenic_region		Zn-dependent_hydrolase-hypothetical_protein	NCgl0051-NCgl0052	intergenic_region	NCgl0051-NCgl0052
NC_003450	55638	C	T	synonymous_variant	p.Leu245Leu	hypothetical_protein	NCgl0052	transcript	NCgl0052
NC_003450	55643	C	T	missense_variant	p.Gly244Ser	hypothetical_protein	NCgl0052	transcript	NCgl0052
NC_003450	55653	C	A	synonymous_variant	p.Val240Val	hypothetical_protein	NCgl0052	transcript	NCgl0052
NC_003450	55668	C	T	synonymous_variant	p.Val235Val	hypothetical_protein	NCgl0052	transcript	NCgl0052
NC_003450	55677	C	G	synonymous_variant	p.Gly232Gly	hypothetical_protein	NCgl0052	transcript	NCgl0052
NC_003450	55732	G	A	missense_variant	p.Ala214Val	hypothetical_protein	NCgl0052	transcript	NCgl0052
NC_003450	55761	C	T	synonymous_variant	p.Val204Val	hypothetical_protein	NCgl0052	transcript	NCgl0052
NC_003450	55806	C	T	synonymous_variant	p.Gly189Gly	hypothetical_protein	NCgl0052	transcript	NCgl0052
NC_003450	55818	C	T	synonymous_variant	p.Ala185Ala	hypothetical_protein	NCgl0052	transcript	NCgl0052
NC_003450	56002	T	C	missense_variant	p.Lys124Arg	hypothetical_protein	NCgl0052	transcript	NCgl0052
NC_003450	56009	G	C	missense_variant	p.Gln122Glu	hypothetical_protein	NCgl0052	transcript	NCgl0052
NC_003450	56040	G	A	synonymous_variant	p.Ala111Ala	hypothetical_protein	NCgl0052	transcript	NCgl0052
NC_003450	56055	C	T	synonymous_variant	p.Ala106Ala	hypothetical_protein	NCgl0052	transcript	NCgl0052
NC_003450	56076	C	T	synonymous_variant	p.Thr99Thr	hypothetical_protein	NCgl0052	transcript	NCgl0052
NC_003450	56094	C	A	synonymous_variant	p.Gly93Gly	hypothetical_protein	NCgl0052	transcript	NCgl0052
NC_003450	56102	C	G	missense_variant	p.Val91Leu	hypothetical_protein	NCgl0052	transcript	NCgl0052
NC_003450	56133	G	A	synonymous_variant	p.Ala80Ala	hypothetical_protein	NCgl0052	transcript	NCgl0052
NC_003450	56136	A	G	synonymous_variant	p.Gly79Gly	hypothetical_protein	NCgl0052	transcript	NCgl0052
NC_003450	56148	G	T	synonymous_variant	p.Gly75Gly	hypothetical_protein	NCgl0052	transcript	NCgl0052
NC_003450	56154	C	T	synonymous_variant	p.Lys73Lys	hypothetical_protein	NCgl0052	transcript	NCgl0052
NC_003450	56163	G	A	synonymous_variant	p.Val70Val	hypothetical_protein	NCgl0052	transcript	NCgl0052
NC_003450	56219	T	C	missense_variant	p.Ile52Val	hypothetical_protein	NCgl0052	transcript	NCgl0052
NC_003450	56256	C	A	synonymous_variant	p.Gly39Gly	hypothetical_protein	NCgl0052	transcript	NCgl0052
NC_003450	56277	T	C	synonymous_variant	p.Pro32Pro	hypothetical_protein	NCgl0052	transcript	NCgl0052
NC_003450	56328	A	G	synonymous_variant	p.Ile15Ile	hypothetical_protein	NCgl0052	transcript	NCgl0052
NC_003450	56337	A	T	synonymous_variant	p.Ser12Ser	hypothetical_protein	NCgl0052	transcript	NCgl0052
NC_003450	56340	T	C	synonymous_variant	p.Leu11Leu	hypothetical_protein	NCgl0052	transcript	NCgl0052
NC_003450	56346	A	C	synonymous_variant	p.Leu9Leu	hypothetical_protein	NCgl0052	transcript	NCgl0052
NC_003450	56348	G	A	missense_variant	p.Leu9Phe	hypothetical_protein	NCgl0052	transcript	NCgl0052
NC_003450	56349	A	C	synonymous_variant	p.Thr8Thr	hypothetical_protein	NCgl0052	transcript	NCgl0052
NC_003450	56354	G	T	missense_variant	p.Leu7Ile	hypothetical_protein	NCgl0052	transcript	NCgl0052
NC_003450	56355	G	T	synonymous_variant	p.Leu6Leu	hypothetical_protein	NCgl0052	transcript	NCgl0052
NC_003450	56357	G	T	missense_variant	p.Leu6Ile	hypothetical_protein	NCgl0052	transcript	NCgl0052
NC_003450	56362	A	G	missense_variant	p.Val4Ala	hypothetical_protein	NCgl0052	transcript	NCgl0052
NC_003450	56363	C	T	missense_variant	p.Val4Ile	hypothetical_protein	NCgl0052	transcript	NCgl0052
NC_003450	56512	G	C	synonymous_variant,upstream_gene_variant	p.Val55Val,	rhodanese-related_sulfurtransferase,hypothetical_protein	NCgl0053,NCgl0052	transcript,transcript	NCgl0053,NCgl0052
NC_003450	56515	C	A	synonymous_variant,upstream_gene_variant	p.Pro54Pro,	rhodanese-related_sulfurtransferase,hypothetical_protein	NCgl0053,NCgl0052	transcript,transcript	NCgl0053,NCgl0052
NC_003450	56521	A	G	synonymous_variant,upstream_gene_variant	p.Asn52Asn,	rhodanese-related_sulfurtransferase,hypothetical_protein	NCgl0053,NCgl0052	transcript,transcript	NCgl0053,NCgl0052
NC_003450	56554	C	G	missense_variant,upstream_gene_variant	p.Glu41Asp,	rhodanese-related_sulfurtransferase,hypothetical_protein	NCgl0053,NCgl0052	transcript,transcript	NCgl0053,NCgl0052
NC_003450	56557	A	C	synonymous_variant,upstream_gene_variant	p.Gly40Gly,	rhodanese-related_sulfurtransferase,hypothetical_protein	NCgl0053,NCgl0052	transcript,transcript	NCgl0053,NCgl0052
NC_003450	56574	C	T	missense_variant,upstream_gene_variant	p.Val35Ile,	rhodanese-related_sulfurtransferase,hypothetical_protein	NCgl0053,NCgl0052	transcript,transcript	NCgl0053,NCgl0052
NC_003450	56575	T	C	synonymous_variant,upstream_gene_variant	p.Ala34Ala,	rhodanese-related_sulfurtransferase,hypothetical_protein	NCgl0053,NCgl0052	transcript,transcript	NCgl0053,NCgl0052
NC_003450	56578	C	T	synonymous_variant,upstream_gene_variant	p.Glu33Glu,	rhodanese-related_sulfurtransferase,hypothetical_protein	NCgl0053,NCgl0052	transcript,transcript	NCgl0053,NCgl0052
NC_003450	56587	T	C	missense_variant,upstream_gene_variant	p.Ile30Met,	rhodanese-related_sulfurtransferase,hypothetical_protein	NCgl0053,NCgl0052	transcript,transcript	NCgl0053,NCgl0052
NC_003450	56590	G	A	synonymous_variant,upstream_gene_variant	p.Gly29Gly,	rhodanese-related_sulfurtransferase,hypothetical_protein	NCgl0053,NCgl0052	transcript,transcript	NCgl0053,NCgl0052
NC_003450	56593	C	T	synonymous_variant,upstream_gene_variant	p.Glu28Glu,	rhodanese-related_sulfurtransferase,hypothetical_protein	NCgl0053,NCgl0052	transcript,transcript	NCgl0053,NCgl0052
NC_003450	56598	C	T	missense_variant,upstream_gene_variant	p.Ala27Thr,	rhodanese-related_sulfurtransferase,hypothetical_protein	NCgl0053,NCgl0052	transcript,transcript	NCgl0053,NCgl0052
NC_003450	56599	A	G	synonymous_variant,upstream_gene_variant	p.Ile26Ile,	rhodanese-related_sulfurtransferase,hypothetical_protein	NCgl0053,NCgl0052	transcript,transcript	NCgl0053,NCgl0052
NC_003450	56672	G	A	missense_variant,upstream_gene_variant	p.Ser2Phe,	rhodanese-related_sulfurtransferase,hypothetical_protein	NCgl0053,NCgl0052	transcript,transcript	NCgl0053,NCgl0052
NC_003450	56693	C	T	missense_variant,upstream_gene_variant,upstream_gene_variant	p.Ser193Asn,,	rhodanese-related_sulfurtransferase,hypothetical_protein,rhodanese-related_sulfurtransferase	NCgl0054,NCgl0052,NCgl0053	transcript,transcript,transcript	NCgl0054,NCgl0052,NCgl0053
NC_003450	56721	C	T	missense_variant,upstream_gene_variant,upstream_gene_variant	p.Glu184Lys,,	rhodanese-related_sulfurtransferase,hypothetical_protein,rhodanese-related_sulfurtransferase	NCgl0054,NCgl0052,NCgl0053	transcript,transcript,transcript	NCgl0054,NCgl0052,NCgl0053
NC_003450	56758	G	A	synonymous_variant,upstream_gene_variant,upstream_gene_variant	p.Ser171Ser,,	rhodanese-related_sulfurtransferase,hypothetical_protein,rhodanese-related_sulfurtransferase	NCgl0054,NCgl0052,NCgl0053	transcript,transcript,transcript	NCgl0054,NCgl0052,NCgl0053
NC_003450	56867	G	A	missense_variant,upstream_gene_variant,upstream_gene_variant,upstream_gene_variant	p.Ala135Val,,,	rhodanese-related_sulfurtransferase,hypothetical_protein,rhodanese-related_sulfurtransferase,hypothetical_protein	NCgl0054,NCgl0052,NCgl0053,NCgl0055	transcript,transcript,transcript,transcript	NCgl0054,NCgl0052,NCgl0053,NCgl0055
NC_003450	56872	C	T	synonymous_variant,upstream_gene_variant,upstream_gene_variant,upstream_gene_variant	p.Gly133Gly,,,	rhodanese-related_sulfurtransferase,hypothetical_protein,rhodanese-related_sulfurtransferase,hypothetical_protein	NCgl0054,NCgl0052,NCgl0053,NCgl0055	transcript,transcript,transcript,transcript	NCgl0054,NCgl0052,NCgl0053,NCgl0055
NC_003450	56875	T	C	synonymous_variant,upstream_gene_variant,upstream_gene_variant,upstream_gene_variant	p.Ala132Ala,,,	rhodanese-related_sulfurtransferase,hypothetical_protein,rhodanese-related_sulfurtransferase,hypothetical_protein	NCgl0054,NCgl0052,NCgl0053,NCgl0055	transcript,transcript,transcript,transcript	NCgl0054,NCgl0052,NCgl0053,NCgl0055
NC_003450	56878	G	A	synonymous_variant,upstream_gene_variant,upstream_gene_variant,upstream_gene_variant	p.Leu131Leu,,,	rhodanese-related_sulfurtransferase,hypothetical_protein,rhodanese-related_sulfurtransferase,hypothetical_protein	NCgl0054,NCgl0052,NCgl0053,NCgl0055	transcript,transcript,transcript,transcript	NCgl0054,NCgl0052,NCgl0053,NCgl0055
NC_003450	56881	C	T	synonymous_variant,upstream_gene_variant,upstream_gene_variant,upstream_gene_variant	p.Val130Val,,,	rhodanese-related_sulfurtransferase,hypothetical_protein,rhodanese-related_sulfurtransferase,hypothetical_protein	NCgl0054,NCgl0052,NCgl0053,NCgl0055	transcript,transcript,transcript,transcript	NCgl0054,NCgl0052,NCgl0053,NCgl0055
NC_003450	56887	T	A	synonymous_variant,upstream_gene_variant,upstream_gene_variant,upstream_gene_variant	p.Ser128Ser,,,	rhodanese-related_sulfurtransferase,hypothetical_protein,rhodanese-related_sulfurtransferase,hypothetical_protein	NCgl0054,NCgl0052,NCgl0053,NCgl0055	transcript,transcript,transcript,transcript	NCgl0054,NCgl0052,NCgl0053,NCgl0055
NC_003450	56991	C	T	missense_variant,upstream_gene_variant,upstream_gene_variant	p.Val94Ile,,	rhodanese-related_sulfurtransferase,rhodanese-related_sulfurtransferase,hypothetical_protein	NCgl0054,NCgl0053,NCgl0055	transcript,transcript,transcript	NCgl0054,NCgl0053,NCgl0055
NC_003450	57043	T	A	synonymous_variant,upstream_gene_variant,upstream_gene_variant	p.Arg76Arg,,	rhodanese-related_sulfurtransferase,rhodanese-related_sulfurtransferase,hypothetical_protein	NCgl0054,NCgl0053,NCgl0055	transcript,transcript,transcript	NCgl0054,NCgl0053,NCgl0055
NC_003450	57093	A	C	missense_variant,upstream_gene_variant,upstream_gene_variant	p.Ser60Ala,,	rhodanese-related_sulfurtransferase,rhodanese-related_sulfurtransferase,hypothetical_protein	NCgl0054,NCgl0053,NCgl0055	transcript,transcript,transcript	NCgl0054,NCgl0053,NCgl0055
NC_003450	57124	T	C	synonymous_variant,upstream_gene_variant,upstream_gene_variant	p.Leu49Leu,,	rhodanese-related_sulfurtransferase,rhodanese-related_sulfurtransferase,hypothetical_protein	NCgl0054,NCgl0053,NCgl0055	transcript,transcript,transcript	NCgl0054,NCgl0053,NCgl0055
NC_003450	57302	C	T	upstream_gene_variant,upstream_gene_variant,intergenic_region		rhodanese-related_sulfurtransferase,hypothetical_protein,rhodanese-related_sulfurtransferase-hypothetical_protein	NCgl0054,NCgl0055,NCgl0054-NCgl0055	transcript,transcript,intergenic_region	NCgl0054,NCgl0055,NCgl0054-NCgl0055
NC_003450	57429	G	A	synonymous_variant,upstream_gene_variant	p.Val11Val,	hypothetical_protein,rhodanese-related_sulfurtransferase	NCgl0055,NCgl0054	transcript,transcript	NCgl0055,NCgl0054
NC_003450	57438	A	G	synonymous_variant,upstream_gene_variant	p.Arg14Arg,	hypothetical_protein,rhodanese-related_sulfurtransferase	NCgl0055,NCgl0054	transcript,transcript	NCgl0055,NCgl0054
NC_003450	57463	A	G	missense_variant,upstream_gene_variant	p.Thr23Ala,	hypothetical_protein,rhodanese-related_sulfurtransferase	NCgl0055,NCgl0054	transcript,transcript	NCgl0055,NCgl0054
NC_003450	57486	T	C	synonymous_variant,upstream_gene_variant	p.Asp30Asp,	hypothetical_protein,rhodanese-related_sulfurtransferase	NCgl0055,NCgl0054	transcript,transcript	NCgl0055,NCgl0054
NC_003450	57489	A	G	synonymous_variant,upstream_gene_variant,upstream_gene_variant	p.Glu31Glu,,	hypothetical_protein,rhodanese-related_sulfurtransferase,hypothetical_protein	NCgl0055,NCgl0054,NCgl0056	transcript,transcript,transcript	NCgl0055,NCgl0054,NCgl0056
NC_003450	57523	G	T	missense_variant,upstream_gene_variant,upstream_gene_variant	p.Ala43Ser,,	hypothetical_protein,rhodanese-related_sulfurtransferase,hypothetical_protein	NCgl0055,NCgl0054,NCgl0056	transcript,transcript,transcript	NCgl0055,NCgl0054,NCgl0056
NC_003450	57540	G	A	synonymous_variant,upstream_gene_variant,upstream_gene_variant	p.Ala48Ala,,	hypothetical_protein,rhodanese-related_sulfurtransferase,hypothetical_protein	NCgl0055,NCgl0054,NCgl0056	transcript,transcript,transcript	NCgl0055,NCgl0054,NCgl0056
NC_003450	57555	C	T	synonymous_variant,upstream_gene_variant,upstream_gene_variant	p.Gly53Gly,,	hypothetical_protein,rhodanese-related_sulfurtransferase,hypothetical_protein	NCgl0055,NCgl0054,NCgl0056	transcript,transcript,transcript	NCgl0055,NCgl0054,NCgl0056
NC_003450	57558	C	T	synonymous_variant,upstream_gene_variant,upstream_gene_variant	p.Phe54Phe,,	hypothetical_protein,rhodanese-related_sulfurtransferase,hypothetical_protein	NCgl0055,NCgl0054,NCgl0056	transcript,transcript,transcript	NCgl0055,NCgl0054,NCgl0056
NC_003450	57745	G	A	upstream_gene_variant,upstream_gene_variant,intergenic_region		rhodanese-related_sulfurtransferase,hypothetical_protein,hypothetical_protein-hypothetical_protein	NCgl0054,NCgl0056,NCgl0055-NCgl0056	transcript,transcript,intergenic_region	NCgl0054,NCgl0056,NCgl0055-NCgl0056
NC_003450	57786	ACGTGAAGTCG	ACGTGAAGTCGGTTGTTAAGAAGTCGTAACCGTGAAGTCG	upstream_gene_variant,upstream_gene_variant,intergenic_region		rhodanese-related_sulfurtransferase,hypothetical_protein,hypothetical_protein-hypothetical_protein	NCgl0054,NCgl0056,NCgl0055-NCgl0056	transcript,transcript,intergenic_region	NCgl0054,NCgl0056,NCgl0055-NCgl0056
NC_003450	58365	C	T	synonymous_variant	p.Thr93Thr	hypothetical_protein	NCgl0056	transcript	NCgl0056
NC_003450	58395	T	C	synonymous_variant	p.Val103Val	hypothetical_protein	NCgl0056	transcript	NCgl0056
NC_003450	58566	C	A	missense_variant,upstream_gene_variant	p.His160Gln,	hypothetical_protein,hypothetical_protein	NCgl0056,NCgl0057	transcript,transcript	NCgl0056,NCgl0057
NC_003450	58574	A	G	missense_variant,upstream_gene_variant	p.Tyr163Cys,	hypothetical_protein,hypothetical_protein	NCgl0056,NCgl0057	transcript,transcript	NCgl0056,NCgl0057
NC_003450	58598	G	A	missense_variant,upstream_gene_variant	p.Arg171Gln,	hypothetical_protein,hypothetical_protein	NCgl0056,NCgl0057	transcript,transcript	NCgl0056,NCgl0057
NC_003450	58601	C	T	missense_variant,upstream_gene_variant	p.Pro172Leu,	hypothetical_protein,hypothetical_protein	NCgl0056,NCgl0057	transcript,transcript	NCgl0056,NCgl0057
NC_003450	58603	A	T	missense_variant,upstream_gene_variant	p.Ser173Cys,	hypothetical_protein,hypothetical_protein	NCgl0056,NCgl0057	transcript,transcript	NCgl0056,NCgl0057
NC_003450	58605	T	C	synonymous_variant,upstream_gene_variant	p.Ser173Ser,	hypothetical_protein,hypothetical_protein	NCgl0056,NCgl0057	transcript,transcript	NCgl0056,NCgl0057
NC_003450	58608	T	G	synonymous_variant,upstream_gene_variant	p.Thr174Thr,	hypothetical_protein,hypothetical_protein	NCgl0056,NCgl0057	transcript,transcript	NCgl0056,NCgl0057
NC_003450	58611	A	G	synonymous_variant,upstream_gene_variant	p.Ala175Ala,	hypothetical_protein,hypothetical_protein	NCgl0056,NCgl0057	transcript,transcript	NCgl0056,NCgl0057
NC_003450	58615	C	T	missense_variant,upstream_gene_variant	p.Leu177Phe,	hypothetical_protein,hypothetical_protein	NCgl0056,NCgl0057	transcript,transcript	NCgl0056,NCgl0057
NC_003450	58620	G	T	synonymous_variant,upstream_gene_variant	p.Ala178Ala,	hypothetical_protein,hypothetical_protein	NCgl0056,NCgl0057	transcript,transcript	NCgl0056,NCgl0057
NC_003450	58626	G	A	synonymous_variant,upstream_gene_variant	p.Ala180Ala,	hypothetical_protein,hypothetical_protein	NCgl0056,NCgl0057	transcript,transcript	NCgl0056,NCgl0057
NC_003450	58627	A	G	missense_variant,upstream_gene_variant	p.Thr181Ala,	hypothetical_protein,hypothetical_protein	NCgl0056,NCgl0057	transcript,transcript	NCgl0056,NCgl0057
NC_003450	58659	T	C	synonymous_variant,upstream_gene_variant	p.Ile191Ile,	hypothetical_protein,hypothetical_protein	NCgl0056,NCgl0057	transcript,transcript	NCgl0056,NCgl0057
NC_003450	58660	G	A	missense_variant,upstream_gene_variant	p.Val192Ile,	hypothetical_protein,hypothetical_protein	NCgl0056,NCgl0057	transcript,transcript	NCgl0056,NCgl0057
NC_003450	58661	T	C	missense_variant,upstream_gene_variant	p.Val192Ala,	hypothetical_protein,hypothetical_protein	NCgl0056,NCgl0057	transcript,transcript	NCgl0056,NCgl0057
NC_003450	58668	C	T	synonymous_variant,upstream_gene_variant	p.Phe194Phe,	hypothetical_protein,hypothetical_protein	NCgl0056,NCgl0057	transcript,transcript	NCgl0056,NCgl0057
NC_003450	58669	C	T	missense_variant,upstream_gene_variant	p.His195Tyr,	hypothetical_protein,hypothetical_protein	NCgl0056,NCgl0057	transcript,transcript	NCgl0056,NCgl0057
NC_003450	58686	C	T	synonymous_variant,upstream_gene_variant	p.Ser200Ser,	hypothetical_protein,hypothetical_protein	NCgl0056,NCgl0057	transcript,transcript	NCgl0056,NCgl0057
NC_003450	58722	T	C	synonymous_variant,upstream_gene_variant	p.Tyr212Tyr,	hypothetical_protein,hypothetical_protein	NCgl0056,NCgl0057	transcript,transcript	NCgl0056,NCgl0057
NC_003450	58725	A	G	synonymous_variant,upstream_gene_variant	p.Ser213Ser,	hypothetical_protein,hypothetical_protein	NCgl0056,NCgl0057	transcript,transcript	NCgl0056,NCgl0057
NC_003450	58728	A	G	synonymous_variant,upstream_gene_variant	p.Leu214Leu,	hypothetical_protein,hypothetical_protein	NCgl0056,NCgl0057	transcript,transcript	NCgl0056,NCgl0057
NC_003450	58731	G	C	synonymous_variant,upstream_gene_variant	p.Ala215Ala,	hypothetical_protein,hypothetical_protein	NCgl0056,NCgl0057	transcript,transcript	NCgl0056,NCgl0057
NC_003450	58738	G	T	missense_variant,upstream_gene_variant	p.Ala218Ser,	hypothetical_protein,hypothetical_protein	NCgl0056,NCgl0057	transcript,transcript	NCgl0056,NCgl0057
NC_003450	58749	T	G	synonymous_variant,upstream_gene_variant	p.Ser221Ser,	hypothetical_protein,hypothetical_protein	NCgl0056,NCgl0057	transcript,transcript	NCgl0056,NCgl0057
NC_003450	58755	A	C	synonymous_variant,upstream_gene_variant	p.Gly223Gly,	hypothetical_protein,hypothetical_protein	NCgl0056,NCgl0057	transcript,transcript	NCgl0056,NCgl0057
NC_003450	58758	A	C	missense_variant,upstream_gene_variant	p.Lys224Asn,	hypothetical_protein,hypothetical_protein	NCgl0056,NCgl0057	transcript,transcript	NCgl0056,NCgl0057
NC_003450	58759	C	T	synonymous_variant,upstream_gene_variant	p.Leu225Leu,	hypothetical_protein,hypothetical_protein	NCgl0056,NCgl0057	transcript,transcript	NCgl0056,NCgl0057
NC_003450	58785	C	G	synonymous_variant,upstream_gene_variant	p.Ala233Ala,	hypothetical_protein,hypothetical_protein	NCgl0056,NCgl0057	transcript,transcript	NCgl0056,NCgl0057
NC_003450	58801	G	A	missense_variant,upstream_gene_variant	p.Val239Ile,	hypothetical_protein,hypothetical_protein	NCgl0056,NCgl0057	transcript,transcript	NCgl0056,NCgl0057
NC_003450	58809	T	A	synonymous_variant,upstream_gene_variant	p.Pro241Pro,	hypothetical_protein,hypothetical_protein	NCgl0056,NCgl0057	transcript,transcript	NCgl0056,NCgl0057
NC_003450	58811	C	A	missense_variant,upstream_gene_variant	p.Thr242Lys,	hypothetical_protein,hypothetical_protein	NCgl0056,NCgl0057	transcript,transcript	NCgl0056,NCgl0057
NC_003450	58840	T	C	missense_variant,upstream_gene_variant	p.Ser252Pro,	hypothetical_protein,hypothetical_protein	NCgl0056,NCgl0057	transcript,transcript	NCgl0056,NCgl0057
NC_003450	58841	C	G	stop_gained,upstream_gene_variant	p.Ser252*,	hypothetical_protein,hypothetical_protein	NCgl0056,NCgl0057	transcript,transcript	NCgl0056,NCgl0057
NC_003450	58842	A	G	synonymous_variant,upstream_gene_variant	p.Ser252Ser,	hypothetical_protein,hypothetical_protein	NCgl0056,NCgl0057	transcript,transcript	NCgl0056,NCgl0057
NC_003450	58875	G	A	synonymous_variant,upstream_gene_variant	p.Ser263Ser,	hypothetical_protein,hypothetical_protein	NCgl0056,NCgl0057	transcript,transcript	NCgl0056,NCgl0057
NC_003450	58908	C	A	synonymous_variant,upstream_gene_variant	p.Arg274Arg,	hypothetical_protein,hypothetical_protein	NCgl0056,NCgl0057	transcript,transcript	NCgl0056,NCgl0057
NC_003450	58926	G	C	missense_variant,upstream_gene_variant	p.Met280Ile,	hypothetical_protein,hypothetical_protein	NCgl0056,NCgl0057	transcript,transcript	NCgl0056,NCgl0057
NC_003450	58939	A	T	missense_variant,upstream_gene_variant	p.Ile285Phe,	hypothetical_protein,hypothetical_protein	NCgl0056,NCgl0057	transcript,transcript	NCgl0056,NCgl0057
NC_003450	58951	A	G	upstream_gene_variant,intergenic_region		hypothetical_protein,hypothetical_protein-hypothetical_protein	NCgl0057,NCgl0056-NCgl0057	transcript,intergenic_region	NCgl0057,NCgl0056-NCgl0057
NC_003450	58955	A	G	upstream_gene_variant,intergenic_region		hypothetical_protein,hypothetical_protein-hypothetical_protein	NCgl0057,NCgl0056-NCgl0057	transcript,intergenic_region	NCgl0057,NCgl0056-NCgl0057
NC_003450	58961	T	C	upstream_gene_variant,intergenic_region		hypothetical_protein,hypothetical_protein-hypothetical_protein	NCgl0057,NCgl0056-NCgl0057	transcript,intergenic_region	NCgl0057,NCgl0056-NCgl0057
NC_003450	58967	C	T	upstream_gene_variant,intergenic_region		hypothetical_protein,hypothetical_protein-hypothetical_protein	NCgl0057,NCgl0056-NCgl0057	transcript,intergenic_region	NCgl0057,NCgl0056-NCgl0057
NC_003450	58970	A	G	upstream_gene_variant,intergenic_region		hypothetical_protein,hypothetical_protein-hypothetical_protein	NCgl0057,NCgl0056-NCgl0057	transcript,intergenic_region	NCgl0057,NCgl0056-NCgl0057
NC_003450	58971	T	G	upstream_gene_variant,intergenic_region		hypothetical_protein,hypothetical_protein-hypothetical_protein	NCgl0057,NCgl0056-NCgl0057	transcript,intergenic_region	NCgl0057,NCgl0056-NCgl0057
NC_003450	58974	G	A	upstream_gene_variant,intergenic_region		hypothetical_protein,hypothetical_protein-hypothetical_protein	NCgl0057,NCgl0056-NCgl0057	transcript,intergenic_region	NCgl0057,NCgl0056-NCgl0057
NC_003450	58978	A	G	upstream_gene_variant,intergenic_region		hypothetical_protein,hypothetical_protein-hypothetical_protein	NCgl0057,NCgl0056-NCgl0057	transcript,intergenic_region	NCgl0057,NCgl0056-NCgl0057
NC_003450	58979	G	A	upstream_gene_variant,intergenic_region		hypothetical_protein,hypothetical_protein-hypothetical_protein	NCgl0057,NCgl0056-NCgl0057	transcript,intergenic_region	NCgl0057,NCgl0056-NCgl0057
NC_003450	58981	T	C	upstream_gene_variant,intergenic_region		hypothetical_protein,hypothetical_protein-hypothetical_protein	NCgl0057,NCgl0056-NCgl0057	transcript,intergenic_region	NCgl0057,NCgl0056-NCgl0057
NC_003450	58987	G	A	upstream_gene_variant,intergenic_region		hypothetical_protein,hypothetical_protein-hypothetical_protein	NCgl0057,NCgl0056-NCgl0057	transcript,intergenic_region	NCgl0057,NCgl0056-NCgl0057
NC_003450	58989	A	G	upstream_gene_variant,intergenic_region		hypothetical_protein,hypothetical_protein-hypothetical_protein	NCgl0057,NCgl0056-NCgl0057	transcript,intergenic_region	NCgl0057,NCgl0056-NCgl0057
NC_003450	58993	A	G	upstream_gene_variant,intergenic_region		hypothetical_protein,hypothetical_protein-hypothetical_protein	NCgl0057,NCgl0056-NCgl0057	transcript,intergenic_region	NCgl0057,NCgl0056-NCgl0057
NC_003450	58995	A	G	upstream_gene_variant,intergenic_region		hypothetical_protein,hypothetical_protein-hypothetical_protein	NCgl0057,NCgl0056-NCgl0057	transcript,intergenic_region	NCgl0057,NCgl0056-NCgl0057
NC_003450	59003	T	A	upstream_gene_variant,intergenic_region		hypothetical_protein,hypothetical_protein-hypothetical_protein	NCgl0057,NCgl0056-NCgl0057	transcript,intergenic_region	NCgl0057,NCgl0056-NCgl0057
NC_003450	59005	T	C	upstream_gene_variant,intergenic_region		hypothetical_protein,hypothetical_protein-hypothetical_protein	NCgl0057,NCgl0056-NCgl0057	transcript,intergenic_region	NCgl0057,NCgl0056-NCgl0057
NC_003450	59010	A	C	upstream_gene_variant,intergenic_region		hypothetical_protein,hypothetical_protein-hypothetical_protein	NCgl0057,NCgl0056-NCgl0057	transcript,intergenic_region	NCgl0057,NCgl0056-NCgl0057
NC_003450	59011	G	A	upstream_gene_variant,intergenic_region		hypothetical_protein,hypothetical_protein-hypothetical_protein	NCgl0057,NCgl0056-NCgl0057	transcript,intergenic_region	NCgl0057,NCgl0056-NCgl0057
NC_003450	59015	T	A	upstream_gene_variant,intergenic_region		hypothetical_protein,hypothetical_protein-hypothetical_protein	NCgl0057,NCgl0056-NCgl0057	transcript,intergenic_region	NCgl0057,NCgl0056-NCgl0057
NC_003450	59020	A	G	upstream_gene_variant,intergenic_region		hypothetical_protein,hypothetical_protein-hypothetical_protein	NCgl0057,NCgl0056-NCgl0057	transcript,intergenic_region	NCgl0057,NCgl0056-NCgl0057
NC_003450	59033	G	C	upstream_gene_variant,intergenic_region		hypothetical_protein,hypothetical_protein-hypothetical_protein	NCgl0057,NCgl0056-NCgl0057	transcript,intergenic_region	NCgl0057,NCgl0056-NCgl0057
NC_003450	59050	C	T	upstream_gene_variant,intergenic_region		hypothetical_protein,hypothetical_protein-hypothetical_protein	NCgl0057,NCgl0056-NCgl0057	transcript,intergenic_region	NCgl0057,NCgl0056-NCgl0057
NC_003450	59059	A	G	upstream_gene_variant,intergenic_region		hypothetical_protein,hypothetical_protein-hypothetical_protein	NCgl0057,NCgl0056-NCgl0057	transcript,intergenic_region	NCgl0057,NCgl0056-NCgl0057
NC_003450	59067	T	G	upstream_gene_variant,intergenic_region		hypothetical_protein,hypothetical_protein-hypothetical_protein	NCgl0057,NCgl0056-NCgl0057	transcript,intergenic_region	NCgl0057,NCgl0056-NCgl0057
NC_003450	59069	A	G	upstream_gene_variant,intergenic_region		hypothetical_protein,hypothetical_protein-hypothetical_protein	NCgl0057,NCgl0056-NCgl0057	transcript,intergenic_region	NCgl0057,NCgl0056-NCgl0057
NC_003450	59082	A	C	upstream_gene_variant,intergenic_region		hypothetical_protein,hypothetical_protein-hypothetical_protein	NCgl0057,NCgl0056-NCgl0057	transcript,intergenic_region	NCgl0057,NCgl0056-NCgl0057
NC_003450	59087	T	A	upstream_gene_variant,intergenic_region		hypothetical_protein,hypothetical_protein-hypothetical_protein	NCgl0057,NCgl0056-NCgl0057	transcript,intergenic_region	NCgl0057,NCgl0056-NCgl0057
NC_003450	59094	C	A	missense_variant	p.Leu2Ile	hypothetical_protein	NCgl0057	transcript	NCgl0057
NC_003450	59096	T	G	synonymous_variant	p.Leu2Leu	hypothetical_protein	NCgl0057	transcript	NCgl0057
NC_003450	59149	C	T	missense_variant	p.Ala20Val	hypothetical_protein	NCgl0057	transcript	NCgl0057
NC_003450	59150	A	T	synonymous_variant	p.Ala20Ala	hypothetical_protein	NCgl0057	transcript	NCgl0057
NC_003450	59193	A	C	missense_variant	p.Thr35Pro	hypothetical_protein	NCgl0057	transcript	NCgl0057
NC_003450	59216	C	T	synonymous_variant	p.Leu42Leu	hypothetical_protein	NCgl0057	transcript	NCgl0057
NC_003450	59226	T	C	synonymous_variant	p.Leu46Leu	hypothetical_protein	NCgl0057	transcript	NCgl0057
NC_003450	59231	A	T	synonymous_variant	p.Ala47Ala	hypothetical_protein	NCgl0057	transcript	NCgl0057
NC_003450	59235	A	C	synonymous_variant	p.Arg49Arg	hypothetical_protein	NCgl0057	transcript	NCgl0057
NC_003450	59309	A	G	synonymous_variant	p.Leu73Leu	hypothetical_protein	NCgl0057	transcript	NCgl0057
NC_003450	59453	G	A	synonymous_variant,upstream_gene_variant	p.Arg121Arg,	hypothetical_protein,hypothetical_protein	NCgl0057,NCgl0058	transcript,transcript	NCgl0057,NCgl0058
NC_003450	59516	G	A	synonymous_variant,upstream_gene_variant	p.Glu142Glu,	hypothetical_protein,hypothetical_protein	NCgl0057,NCgl0058	transcript,transcript	NCgl0057,NCgl0058
NC_003450	59668	A	C	missense_variant,upstream_gene_variant	p.Glu193Ala,	hypothetical_protein,hypothetical_protein	NCgl0057,NCgl0058	transcript,transcript	NCgl0057,NCgl0058
NC_003450	60092	C	T	synonymous_variant,upstream_gene_variant	p.His47His,	hypothetical_protein,hypothetical_protein	NCgl0058,NCgl0059	transcript,transcript	NCgl0058,NCgl0059
NC_003450	60104	C	T	synonymous_variant,upstream_gene_variant	p.Ser51Ser,	hypothetical_protein,hypothetical_protein	NCgl0058,NCgl0059	transcript,transcript	NCgl0058,NCgl0059
NC_003450	60113	C	T	synonymous_variant,upstream_gene_variant	p.Phe54Phe,	hypothetical_protein,hypothetical_protein	NCgl0058,NCgl0059	transcript,transcript	NCgl0058,NCgl0059
NC_003450	60116	A	G	synonymous_variant,upstream_gene_variant	p.Val55Val,	hypothetical_protein,hypothetical_protein	NCgl0058,NCgl0059	transcript,transcript	NCgl0058,NCgl0059
NC_003450	60119	A	G	synonymous_variant,upstream_gene_variant	p.Gln56Gln,	hypothetical_protein,hypothetical_protein	NCgl0058,NCgl0059	transcript,transcript	NCgl0058,NCgl0059
NC_003450	60123	T	C	synonymous_variant,upstream_gene_variant	p.Leu58Leu,	hypothetical_protein,hypothetical_protein	NCgl0058,NCgl0059	transcript,transcript	NCgl0058,NCgl0059
NC_003450	60134	G	T	synonymous_variant,upstream_gene_variant	p.Val61Val,	hypothetical_protein,hypothetical_protein	NCgl0058,NCgl0059	transcript,transcript	NCgl0058,NCgl0059
NC_003450	60137	A	C	synonymous_variant,upstream_gene_variant	p.Gly62Gly,	hypothetical_protein,hypothetical_protein	NCgl0058,NCgl0059	transcript,transcript	NCgl0058,NCgl0059
NC_003450	60146	T	C	synonymous_variant,upstream_gene_variant	p.Ile65Ile,	hypothetical_protein,hypothetical_protein	NCgl0058,NCgl0059	transcript,transcript	NCgl0058,NCgl0059
NC_003450	60149	A	G	synonymous_variant,upstream_gene_variant	p.Ala66Ala,	hypothetical_protein,hypothetical_protein	NCgl0058,NCgl0059	transcript,transcript	NCgl0058,NCgl0059
NC_003450	60164	G	T	synonymous_variant,upstream_gene_variant	p.Val71Val,	hypothetical_protein,hypothetical_protein	NCgl0058,NCgl0059	transcript,transcript	NCgl0058,NCgl0059
NC_003450	60167	C	T	synonymous_variant,upstream_gene_variant	p.Val72Val,	hypothetical_protein,hypothetical_protein	NCgl0058,NCgl0059	transcript,transcript	NCgl0058,NCgl0059
NC_003450	60173	C	T	synonymous_variant,upstream_gene_variant	p.Ser74Ser,	hypothetical_protein,hypothetical_protein	NCgl0058,NCgl0059	transcript,transcript	NCgl0058,NCgl0059
NC_003450	60182	A	C	synonymous_variant,upstream_gene_variant	p.Ala77Ala,	hypothetical_protein,hypothetical_protein	NCgl0058,NCgl0059	transcript,transcript	NCgl0058,NCgl0059
NC_003450	60185	T	C	synonymous_variant,upstream_gene_variant	p.Arg78Arg,	hypothetical_protein,hypothetical_protein	NCgl0058,NCgl0059	transcript,transcript	NCgl0058,NCgl0059
NC_003450	60218	T	C	synonymous_variant,upstream_gene_variant	p.Ile89Ile,	hypothetical_protein,hypothetical_protein	NCgl0058,NCgl0059	transcript,transcript	NCgl0058,NCgl0059
NC_003450	60227	C	T	synonymous_variant,upstream_gene_variant	p.Arg92Arg,	hypothetical_protein,hypothetical_protein	NCgl0058,NCgl0059	transcript,transcript	NCgl0058,NCgl0059
NC_003450	60230	C	T	synonymous_variant,upstream_gene_variant	p.Asn93Asn,	hypothetical_protein,hypothetical_protein	NCgl0058,NCgl0059	transcript,transcript	NCgl0058,NCgl0059
NC_003450	60248	A	T	synonymous_variant,upstream_gene_variant	p.Arg99Arg,	hypothetical_protein,hypothetical_protein	NCgl0058,NCgl0059	transcript,transcript	NCgl0058,NCgl0059
NC_003450	60251	T	C	synonymous_variant,upstream_gene_variant	p.Asp100Asp,	hypothetical_protein,hypothetical_protein	NCgl0058,NCgl0059	transcript,transcript	NCgl0058,NCgl0059
NC_003450	60254	G	C	synonymous_variant,upstream_gene_variant	p.Val101Val,	hypothetical_protein,hypothetical_protein	NCgl0058,NCgl0059	transcript,transcript	NCgl0058,NCgl0059
NC_003450	60257	C	A	synonymous_variant,upstream_gene_variant	p.Gly102Gly,	hypothetical_protein,hypothetical_protein	NCgl0058,NCgl0059	transcript,transcript	NCgl0058,NCgl0059
NC_003450	60263	T	C	synonymous_variant,upstream_gene_variant	p.Leu104Leu,	hypothetical_protein,hypothetical_protein	NCgl0058,NCgl0059	transcript,transcript	NCgl0058,NCgl0059
NC_003450	60269	T	C	synonymous_variant,upstream_gene_variant	p.Leu106Leu,	hypothetical_protein,hypothetical_protein	NCgl0058,NCgl0059	transcript,transcript	NCgl0058,NCgl0059
NC_003450	60272	C	G	synonymous_variant,upstream_gene_variant	p.Ala107Ala,	hypothetical_protein,hypothetical_protein	NCgl0058,NCgl0059	transcript,transcript	NCgl0058,NCgl0059
NC_003450	60278	A	C	synonymous_variant,upstream_gene_variant	p.Ala109Ala,	hypothetical_protein,hypothetical_protein	NCgl0058,NCgl0059	transcript,transcript	NCgl0058,NCgl0059
NC_003450	60290	T	C	synonymous_variant,upstream_gene_variant	p.Thr113Thr,	hypothetical_protein,hypothetical_protein	NCgl0058,NCgl0059	transcript,transcript	NCgl0058,NCgl0059
NC_003450	60293	C	T	synonymous_variant,upstream_gene_variant	p.Cys114Cys,	hypothetical_protein,hypothetical_protein	NCgl0058,NCgl0059	transcript,transcript	NCgl0058,NCgl0059
NC_003450	60527	C	G	synonymous_variant,upstream_gene_variant	p.Gly192Gly,	hypothetical_protein,hypothetical_protein	NCgl0058,NCgl0059	transcript,transcript	NCgl0058,NCgl0059
NC_003450	60758	C	G	synonymous_variant	p.Leu30Leu	hypothetical_protein	NCgl0059	transcript	NCgl0059
NC_003450	60884	C	T	synonymous_variant	p.Ile72Ile	hypothetical_protein	NCgl0059	transcript	NCgl0059
NC_003450	60936	G	A	missense_variant	p.Glu90Lys	hypothetical_protein	NCgl0059	transcript	NCgl0059
NC_003450	60962	A	G	synonymous_variant	p.Lys98Lys	hypothetical_protein	NCgl0059	transcript	NCgl0059
NC_003450	61106	T	C	synonymous_variant	p.Ser146Ser	hypothetical_protein	NCgl0059	transcript	NCgl0059
NC_003450	61192	A	C	missense_variant	p.Asn175Thr	hypothetical_protein	NCgl0059	transcript	NCgl0059
NC_003450	61482	A	G	missense_variant	p.Lys272Glu	hypothetical_protein	NCgl0059	transcript	NCgl0059
NC_003450	61605	A	G	missense_variant	p.Ile313Val	hypothetical_protein	NCgl0059	transcript	NCgl0059
NC_003450	61882	C	T	missense_variant	p.Pro405Leu	hypothetical_protein	NCgl0059	transcript	NCgl0059
NC_003450	61945	A	C	missense_variant	p.Asp426Ala	hypothetical_protein	NCgl0059	transcript	NCgl0059
NC_003450	61954	T	C	missense_variant	p.Ile429Thr	hypothetical_protein	NCgl0059	transcript	NCgl0059
NC_003450	61984	A	C	missense_variant	p.Asp439Ala	hypothetical_protein	NCgl0059	transcript	NCgl0059
NC_003450	61985	C	G	missense_variant	p.Asp439Glu	hypothetical_protein	NCgl0059	transcript	NCgl0059
NC_003450	61992	A	G	missense_variant	p.Asn442Asp	hypothetical_protein	NCgl0059	transcript	NCgl0059
NC_003450	61994	T	A	missense_variant	p.Asn442Lys	hypothetical_protein	NCgl0059	transcript	NCgl0059
NC_003450	62005	G	A	missense_variant	p.Arg446His	hypothetical_protein	NCgl0059	transcript	NCgl0059
NC_003450	62019	G	A	missense_variant	p.Gly451Arg	hypothetical_protein	NCgl0059	transcript	NCgl0059
NC_003450	62020	G	A	missense_variant	p.Gly451Glu	hypothetical_protein	NCgl0059	transcript	NCgl0059
NC_003450	62021	A	C	synonymous_variant	p.Gly451Gly	hypothetical_protein	NCgl0059	transcript	NCgl0059
NC_003450	62027	A	T	synonymous_variant	p.Pro453Pro	hypothetical_protein	NCgl0059	transcript	NCgl0059
NC_003450	62030	C	T	synonymous_variant	p.Asp454Asp	hypothetical_protein	NCgl0059	transcript	NCgl0059
NC_003450	62069	T	C	synonymous_variant	p.Gly467Gly	hypothetical_protein	NCgl0059	transcript	NCgl0059
NC_003450	62444	T	C	synonymous_variant	p.Ala355Ala	Mg2+_and_Co2+_transporter_protein	NCgl0060	transcript	NCgl0060
NC_003450	62471	C	T	synonymous_variant	p.Ala346Ala	Mg2+_and_Co2+_transporter_protein	NCgl0060	transcript	NCgl0060
NC_003450	62618	A	G	synonymous_variant	p.Ile297Ile	Mg2+_and_Co2+_transporter_protein	NCgl0060	transcript	NCgl0060
NC_003450	63182	T	G	synonymous_variant	p.Leu109Leu	Mg2+_and_Co2+_transporter_protein	NCgl0060	transcript	NCgl0060
NC_003450	63539	A	T	upstream_gene_variant,intergenic_region		Mg2+_and_Co2+_transporter_protein,Mg2+_and_Co2+_transporter_protein-4-oxalocrotonate_tautomerase	NCgl0060,NCgl0060-NCgl0061	transcript,intergenic_region	NCgl0060,NCgl0060-NCgl0061
NC_003450	63551	T	C	upstream_gene_variant,intergenic_region		Mg2+_and_Co2+_transporter_protein,Mg2+_and_Co2+_transporter_protein-4-oxalocrotonate_tautomerase	NCgl0060,NCgl0060-NCgl0061	transcript,intergenic_region	NCgl0060,NCgl0060-NCgl0061
NC_003450	63560	C	T	upstream_gene_variant,intergenic_region		Mg2+_and_Co2+_transporter_protein,Mg2+_and_Co2+_transporter_protein-4-oxalocrotonate_tautomerase	NCgl0060,NCgl0060-NCgl0061	transcript,intergenic_region	NCgl0060,NCgl0060-NCgl0061
NC_003450	63990	G	A	synonymous_variant,upstream_gene_variant,upstream_gene_variant	p.Ala17Ala,,	4-oxalocrotonate_tautomerase,Mg2+_and_Co2+_transporter_protein,chloride_channel_EriC-like_protein	NCgl0061,NCgl0060,NCgl0062	transcript,transcript,transcript	NCgl0061,NCgl0060,NCgl0062
NC_003450	64170	G	C	missense_variant,upstream_gene_variant	p.Arg3Pro,	chloride_channel_EriC-like_protein,4-oxalocrotonate_tautomerase	NCgl0062,NCgl0061	transcript,transcript	NCgl0062,NCgl0061
NC_003450	64328	T	C	missense_variant,upstream_gene_variant	p.Tyr56His,	chloride_channel_EriC-like_protein,4-oxalocrotonate_tautomerase	NCgl0062,NCgl0061	transcript,transcript	NCgl0062,NCgl0061
NC_003450	64431	C	T	missense_variant,upstream_gene_variant	p.Pro90Leu,	chloride_channel_EriC-like_protein,4-oxalocrotonate_tautomerase	NCgl0062,NCgl0061	transcript,transcript	NCgl0062,NCgl0061
NC_003450	64492	A	C	synonymous_variant,upstream_gene_variant	p.Ile110Ile,	chloride_channel_EriC-like_protein,4-oxalocrotonate_tautomerase	NCgl0062,NCgl0061	transcript,transcript	NCgl0062,NCgl0061
NC_003450	64585	G	T	missense_variant,upstream_gene_variant	p.Glu141Asp,	chloride_channel_EriC-like_protein,4-oxalocrotonate_tautomerase	NCgl0062,NCgl0061	transcript,transcript	NCgl0062,NCgl0061
NC_003450	64630	C	T	synonymous_variant,upstream_gene_variant	p.Ile156Ile,	chloride_channel_EriC-like_protein,4-oxalocrotonate_tautomerase	NCgl0062,NCgl0061	transcript,transcript	NCgl0062,NCgl0061
NC_003450	64642	T	C	synonymous_variant	p.Ser160Ser	chloride_channel_EriC-like_protein	NCgl0062	transcript	NCgl0062
NC_003450	64684	A	G	synonymous_variant	p.Leu174Leu	chloride_channel_EriC-like_protein	NCgl0062	transcript	NCgl0062
NC_003450	64744	T	C	synonymous_variant	p.Val194Val	chloride_channel_EriC-like_protein	NCgl0062	transcript	NCgl0062
NC_003450	64824	C	T	missense_variant	p.Pro221Leu	chloride_channel_EriC-like_protein	NCgl0062	transcript	NCgl0062
NC_003450	64894	C	T	synonymous_variant	p.His244His	chloride_channel_EriC-like_protein	NCgl0062	transcript	NCgl0062
NC_003450	64900	T	C	synonymous_variant	p.Phe246Phe	chloride_channel_EriC-like_protein	NCgl0062	transcript	NCgl0062
NC_003450	64903	A	G	synonymous_variant	p.Ser247Ser	chloride_channel_EriC-like_protein	NCgl0062	transcript	NCgl0062
NC_003450	64905	C	T	missense_variant	p.Ala248Val	chloride_channel_EriC-like_protein	NCgl0062	transcript	NCgl0062
NC_003450	64909	G	T	synonymous_variant	p.Ala249Ala	chloride_channel_EriC-like_protein	NCgl0062	transcript	NCgl0062
NC_003450	64912	G	C	synonymous_variant	p.Ala250Ala	chloride_channel_EriC-like_protein	NCgl0062	transcript	NCgl0062
NC_003450	64915	C	T	synonymous_variant	p.His251His	chloride_channel_EriC-like_protein	NCgl0062	transcript	NCgl0062
NC_003450	65158	A	G	synonymous_variant	p.Ala332Ala	chloride_channel_EriC-like_protein	NCgl0062	transcript	NCgl0062
NC_003450	65552	C	T	missense_variant	p.Ala216Thr	nicotinamide_mononucleotide_transporter	NCgl0063	transcript	NCgl0063
NC_003450	65556	T	C	synonymous_variant	p.Gln214Gln	nicotinamide_mononucleotide_transporter	NCgl0063	transcript	NCgl0063
NC_003450	65598	A	G	synonymous_variant	p.Gly200Gly	nicotinamide_mononucleotide_transporter	NCgl0063	transcript	NCgl0063
NC_003450	65601	G	A	synonymous_variant	p.Tyr199Tyr	nicotinamide_mononucleotide_transporter	NCgl0063	transcript	NCgl0063
NC_003450	65908	T	G	missense_variant	p.Lys97Thr	nicotinamide_mononucleotide_transporter	NCgl0063	transcript	NCgl0063
NC_003450	66256	G	A	upstream_gene_variant,upstream_gene_variant,intergenic_region		nicotinamide_mononucleotide_transporter,ATPase_related_to_phosphate_starvation-inducibleprotein_PhoH,nicotinamide_mononucleotide_transporter-ATPase_related_to_phosphate_starvation-inducibleprotein_PhoH	NCgl0063,NCgl0064,NCgl0063-NCgl0064	transcript,transcript,intergenic_region	NCgl0063,NCgl0064,NCgl0063-NCgl0064
NC_003450	66263	C	A	upstream_gene_variant,upstream_gene_variant,intergenic_region		nicotinamide_mononucleotide_transporter,ATPase_related_to_phosphate_starvation-inducibleprotein_PhoH,nicotinamide_mononucleotide_transporter-ATPase_related_to_phosphate_starvation-inducibleprotein_PhoH	NCgl0063,NCgl0064,NCgl0063-NCgl0064	transcript,transcript,intergenic_region	NCgl0063,NCgl0064,NCgl0063-NCgl0064
NC_003450	66462	C	T	upstream_gene_variant,upstream_gene_variant,intergenic_region		nicotinamide_mononucleotide_transporter,ATPase_related_to_phosphate_starvation-inducibleprotein_PhoH,nicotinamide_mononucleotide_transporter-ATPase_related_to_phosphate_starvation-inducibleprotein_PhoH	NCgl0063,NCgl0064,NCgl0063-NCgl0064	transcript,transcript,intergenic_region	NCgl0063,NCgl0064,NCgl0063-NCgl0064
NC_003450	66487	T	C	upstream_gene_variant,upstream_gene_variant,intergenic_region		nicotinamide_mononucleotide_transporter,ATPase_related_to_phosphate_starvation-inducibleprotein_PhoH,nicotinamide_mononucleotide_transporter-ATPase_related_to_phosphate_starvation-inducibleprotein_PhoH	NCgl0063,NCgl0064,NCgl0063-NCgl0064	transcript,transcript,intergenic_region	NCgl0063,NCgl0064,NCgl0063-NCgl0064
NC_003450	66533	C	G	upstream_gene_variant,upstream_gene_variant,intergenic_region		nicotinamide_mononucleotide_transporter,ATPase_related_to_phosphate_starvation-inducibleprotein_PhoH,nicotinamide_mononucleotide_transporter-ATPase_related_to_phosphate_starvation-inducibleprotein_PhoH	NCgl0063,NCgl0064,NCgl0063-NCgl0064	transcript,transcript,intergenic_region	NCgl0063,NCgl0064,NCgl0063-NCgl0064
NC_003450	66541	C	A	upstream_gene_variant,upstream_gene_variant,intergenic_region		nicotinamide_mononucleotide_transporter,ATPase_related_to_phosphate_starvation-inducibleprotein_PhoH,nicotinamide_mononucleotide_transporter-ATPase_related_to_phosphate_starvation-inducibleprotein_PhoH	NCgl0063,NCgl0064,NCgl0063-NCgl0064	transcript,transcript,intergenic_region	NCgl0063,NCgl0064,NCgl0063-NCgl0064
NC_003450	66542	G	A	upstream_gene_variant,upstream_gene_variant,intergenic_region		nicotinamide_mononucleotide_transporter,ATPase_related_to_phosphate_starvation-inducibleprotein_PhoH,nicotinamide_mononucleotide_transporter-ATPase_related_to_phosphate_starvation-inducibleprotein_PhoH	NCgl0063,NCgl0064,NCgl0063-NCgl0064	transcript,transcript,intergenic_region	NCgl0063,NCgl0064,NCgl0063-NCgl0064
NC_003450	66551	C	G	upstream_gene_variant,upstream_gene_variant,intergenic_region		nicotinamide_mononucleotide_transporter,ATPase_related_to_phosphate_starvation-inducibleprotein_PhoH,nicotinamide_mononucleotide_transporter-ATPase_related_to_phosphate_starvation-inducibleprotein_PhoH	NCgl0063,NCgl0064,NCgl0063-NCgl0064	transcript,transcript,intergenic_region	NCgl0063,NCgl0064,NCgl0063-NCgl0064
NC_003450	66552	A	T	upstream_gene_variant,upstream_gene_variant,intergenic_region		nicotinamide_mononucleotide_transporter,ATPase_related_to_phosphate_starvation-inducibleprotein_PhoH,nicotinamide_mononucleotide_transporter-ATPase_related_to_phosphate_starvation-inducibleprotein_PhoH	NCgl0063,NCgl0064,NCgl0063-NCgl0064	transcript,transcript,intergenic_region	NCgl0063,NCgl0064,NCgl0063-NCgl0064
NC_003450	66559	A	G	upstream_gene_variant,upstream_gene_variant,intergenic_region		nicotinamide_mononucleotide_transporter,ATPase_related_to_phosphate_starvation-inducibleprotein_PhoH,nicotinamide_mononucleotide_transporter-ATPase_related_to_phosphate_starvation-inducibleprotein_PhoH	NCgl0063,NCgl0064,NCgl0063-NCgl0064	transcript,transcript,intergenic_region	NCgl0063,NCgl0064,NCgl0063-NCgl0064
NC_003450	66808	T	G	synonymous_variant	p.Arg70Arg	ATPase_related_to_phosphate_starvation-inducibleprotein_PhoH	NCgl0064	transcript	NCgl0064
NC_003450	66841	A	G	synonymous_variant	p.Gln81Gln	ATPase_related_to_phosphate_starvation-inducibleprotein_PhoH	NCgl0064	transcript	NCgl0064
NC_003450	66884	T	C	synonymous_variant	p.Leu96Leu	ATPase_related_to_phosphate_starvation-inducibleprotein_PhoH	NCgl0064	transcript	NCgl0064
NC_003450	66895	A	G	synonymous_variant	p.Pro99Pro	ATPase_related_to_phosphate_starvation-inducibleprotein_PhoH	NCgl0064	transcript	NCgl0064
NC_003450	66898	G	A	synonymous_variant	p.Leu100Leu	ATPase_related_to_phosphate_starvation-inducibleprotein_PhoH	NCgl0064	transcript	NCgl0064
NC_003450	66901	A	G	synonymous_variant	p.Pro101Pro	ATPase_related_to_phosphate_starvation-inducibleprotein_PhoH	NCgl0064	transcript	NCgl0064
NC_003450	66907	C	T	synonymous_variant	p.Gly103Gly	ATPase_related_to_phosphate_starvation-inducibleprotein_PhoH	NCgl0064	transcript	NCgl0064
NC_003450	66922	C	T	synonymous_variant	p.His108His	ATPase_related_to_phosphate_starvation-inducibleprotein_PhoH	NCgl0064	transcript	NCgl0064
NC_003450	66928	T	C	synonymous_variant	p.His110His	ATPase_related_to_phosphate_starvation-inducibleprotein_PhoH	NCgl0064	transcript	NCgl0064
NC_003450	66954	G	A	missense_variant	p.Gly119Glu	ATPase_related_to_phosphate_starvation-inducibleprotein_PhoH	NCgl0064	transcript	NCgl0064
NC_003450	66964	C	T	synonymous_variant	p.Pro122Pro	ATPase_related_to_phosphate_starvation-inducibleprotein_PhoH	NCgl0064	transcript	NCgl0064
NC_003450	67096	C	T	synonymous_variant	p.Ile166Ile	ATPase_related_to_phosphate_starvation-inducibleprotein_PhoH	NCgl0064	transcript	NCgl0064
NC_003450	67338	G	A	missense_variant	p.Gly247Asp	ATPase_related_to_phosphate_starvation-inducibleprotein_PhoH	NCgl0064	transcript	NCgl0064
NC_003450	67411	C	G	synonymous_variant	p.Ser271Ser	ATPase_related_to_phosphate_starvation-inducibleprotein_PhoH	NCgl0064	transcript	NCgl0064
NC_003450	67495	C	T	synonymous_variant	p.Arg299Arg	ATPase_related_to_phosphate_starvation-inducibleprotein_PhoH	NCgl0064	transcript	NCgl0064
NC_003450	67588	G	T	synonymous_variant	p.Ala330Ala	ATPase_related_to_phosphate_starvation-inducibleprotein_PhoH	NCgl0064	transcript	NCgl0064
NC_003450	67678	T	A	synonymous_variant	p.Leu360Leu	ATPase_related_to_phosphate_starvation-inducibleprotein_PhoH	NCgl0064	transcript	NCgl0064
NC_003450	67681	T	C	synonymous_variant	p.Thr361Thr	ATPase_related_to_phosphate_starvation-inducibleprotein_PhoH	NCgl0064	transcript	NCgl0064
NC_003450	67744	A	G	synonymous_variant	p.Glu382Glu	ATPase_related_to_phosphate_starvation-inducibleprotein_PhoH	NCgl0064	transcript	NCgl0064
NC_003450	67754	T	C	synonymous_variant	p.Leu386Leu	ATPase_related_to_phosphate_starvation-inducibleprotein_PhoH	NCgl0064	transcript	NCgl0064
NC_003450	67924	C	T	synonymous_variant	p.Arg442Arg	ATPase_related_to_phosphate_starvation-inducibleprotein_PhoH	NCgl0064	transcript	NCgl0064
NC_003450	67930	A	C	synonymous_variant	p.Arg444Arg	ATPase_related_to_phosphate_starvation-inducibleprotein_PhoH	NCgl0064	transcript	NCgl0064
NC_003450	67948	C	T	synonymous_variant	p.Thr450Thr	ATPase_related_to_phosphate_starvation-inducibleprotein_PhoH	NCgl0064	transcript	NCgl0064
NC_003450	67966	G	T	synonymous_variant	p.Pro456Pro	ATPase_related_to_phosphate_starvation-inducibleprotein_PhoH	NCgl0064	transcript	NCgl0064
NC_003450	67969	T	C	synonymous_variant	p.Ser457Ser	ATPase_related_to_phosphate_starvation-inducibleprotein_PhoH	NCgl0064	transcript	NCgl0064
NC_003450	68130	T	C	intergenic_region		ATPase_related_to_phosphate_starvation-inducibleprotein_PhoH-hypothetical_protein	NCgl0064-NCgl0065	intergenic_region	NCgl0064-NCgl0065
NC_003450	68157	C	A	intergenic_region		ATPase_related_to_phosphate_starvation-inducibleprotein_PhoH-hypothetical_protein	NCgl0064-NCgl0065	intergenic_region	NCgl0064-NCgl0065
NC_003450	68501	A	G	missense_variant	p.Val45Ala	hypothetical_protein	NCgl0065	transcript	NCgl0065
NC_003450	68571	C	A	missense_variant	p.Val22Leu	hypothetical_protein	NCgl0065	transcript	NCgl0065
NC_003450	68870	T	C	synonymous_variant,upstream_gene_variant	p.Gln439Gln,	H+/citrate_symporter,hypothetical_protein	NCgl0066,NCgl0065	transcript,transcript	NCgl0066,NCgl0065
NC_003450	68891	A	G	synonymous_variant,upstream_gene_variant	p.Thr432Thr,	H+/citrate_symporter,hypothetical_protein	NCgl0066,NCgl0065	transcript,transcript	NCgl0066,NCgl0065
NC_003450	68942	A	G	synonymous_variant,upstream_gene_variant	p.Ser415Ser,	H+/citrate_symporter,hypothetical_protein	NCgl0066,NCgl0065	transcript,transcript	NCgl0066,NCgl0065
NC_003450	68975	A	G	synonymous_variant,upstream_gene_variant	p.Phe404Phe,	H+/citrate_symporter,hypothetical_protein	NCgl0066,NCgl0065	transcript,transcript	NCgl0066,NCgl0065
NC_003450	69305	C	T	synonymous_variant	p.Leu294Leu	H+/citrate_symporter	NCgl0066	transcript	NCgl0066
NC_003450	69309	A	G	missense_variant	p.Val293Ala	H+/citrate_symporter	NCgl0066	transcript	NCgl0066
NC_003450	69419	G	A	synonymous_variant	p.Thr256Thr	H+/citrate_symporter	NCgl0066	transcript	NCgl0066
NC_003450	69485	C	T	synonymous_variant	p.Lys234Lys	H+/citrate_symporter	NCgl0066	transcript	NCgl0066
NC_003450	69647	G	A	synonymous_variant	p.Cys180Cys	H+/citrate_symporter	NCgl0066	transcript	NCgl0066
NC_003450	69653	G	A	synonymous_variant	p.Val178Val	H+/citrate_symporter	NCgl0066	transcript	NCgl0066
NC_003450	69668	G	A	synonymous_variant	p.Leu173Leu	H+/citrate_symporter	NCgl0066	transcript	NCgl0066
NC_003450	69671	G	C	synonymous_variant	p.Ser172Ser	H+/citrate_symporter	NCgl0066	transcript	NCgl0066
NC_003450	69674	A	T	synonymous_variant	p.Pro171Pro	H+/citrate_symporter	NCgl0066	transcript	NCgl0066
NC_003450	69803	A	G	synonymous_variant	p.Pro128Pro	H+/citrate_symporter	NCgl0066	transcript	NCgl0066
NC_003450	69968	G	T	synonymous_variant,upstream_gene_variant	p.Pro73Pro,	H+/citrate_symporter,two-component_system_sensory_transductionhistidine_kinase	NCgl0066,NCgl0067	transcript,transcript	NCgl0066,NCgl0067
NC_003450	70382	C	A	upstream_gene_variant,upstream_gene_variant,intergenic_region		H+/citrate_symporter,two-component_system_sensory_transductionhistidine_kinase,H+/citrate_symporter-two-component_system_sensory_transductionhistidine_kinase	NCgl0066,NCgl0067,NCgl0066-NCgl0067	transcript,transcript,intergenic_region	NCgl0066,NCgl0067,NCgl0066-NCgl0067
NC_003450	70385	A	T	upstream_gene_variant,upstream_gene_variant,intergenic_region		H+/citrate_symporter,two-component_system_sensory_transductionhistidine_kinase,H+/citrate_symporter-two-component_system_sensory_transductionhistidine_kinase	NCgl0066,NCgl0067,NCgl0066-NCgl0067	transcript,transcript,intergenic_region	NCgl0066,NCgl0067,NCgl0066-NCgl0067
NC_003450	70386	G	T	upstream_gene_variant,upstream_gene_variant,intergenic_region		H+/citrate_symporter,two-component_system_sensory_transductionhistidine_kinase,H+/citrate_symporter-two-component_system_sensory_transductionhistidine_kinase	NCgl0066,NCgl0067,NCgl0066-NCgl0067	transcript,transcript,intergenic_region	NCgl0066,NCgl0067,NCgl0066-NCgl0067
NC_003450	70408	A	G	upstream_gene_variant,upstream_gene_variant,intergenic_region		H+/citrate_symporter,two-component_system_sensory_transductionhistidine_kinase,H+/citrate_symporter-two-component_system_sensory_transductionhistidine_kinase	NCgl0066,NCgl0067,NCgl0066-NCgl0067	transcript,transcript,intergenic_region	NCgl0066,NCgl0067,NCgl0066-NCgl0067
NC_003450	70423	T	G	upstream_gene_variant,upstream_gene_variant,intergenic_region		H+/citrate_symporter,two-component_system_sensory_transductionhistidine_kinase,H+/citrate_symporter-two-component_system_sensory_transductionhistidine_kinase	NCgl0066,NCgl0067,NCgl0066-NCgl0067	transcript,transcript,intergenic_region	NCgl0066,NCgl0067,NCgl0066-NCgl0067
NC_003450	70443	A	C	upstream_gene_variant,upstream_gene_variant,intergenic_region		H+/citrate_symporter,two-component_system_sensory_transductionhistidine_kinase,H+/citrate_symporter-two-component_system_sensory_transductionhistidine_kinase	NCgl0066,NCgl0067,NCgl0066-NCgl0067	transcript,transcript,intergenic_region	NCgl0066,NCgl0067,NCgl0066-NCgl0067
NC_003450	70504	A	G	upstream_gene_variant,upstream_gene_variant,intergenic_region		H+/citrate_symporter,two-component_system_sensory_transductionhistidine_kinase,H+/citrate_symporter-two-component_system_sensory_transductionhistidine_kinase	NCgl0066,NCgl0067,NCgl0066-NCgl0067	transcript,transcript,intergenic_region	NCgl0066,NCgl0067,NCgl0066-NCgl0067
NC_003450	70505	C	T	upstream_gene_variant,upstream_gene_variant,intergenic_region		H+/citrate_symporter,two-component_system_sensory_transductionhistidine_kinase,H+/citrate_symporter-two-component_system_sensory_transductionhistidine_kinase	NCgl0066,NCgl0067,NCgl0066-NCgl0067	transcript,transcript,intergenic_region	NCgl0066,NCgl0067,NCgl0066-NCgl0067
NC_003450	70516	G	A	missense_variant,upstream_gene_variant	p.Gly4Asp,	two-component_system_sensory_transductionhistidine_kinase,H+/citrate_symporter	NCgl0067,NCgl0066	transcript,transcript	NCgl0067,NCgl0066
NC_003450	70522	C	A	missense_variant,upstream_gene_variant	p.Ser6Tyr,	two-component_system_sensory_transductionhistidine_kinase,H+/citrate_symporter	NCgl0067,NCgl0066	transcript,transcript	NCgl0067,NCgl0066
NC_003450	70526	C	A	missense_variant,upstream_gene_variant	p.Asp7Glu,	two-component_system_sensory_transductionhistidine_kinase,H+/citrate_symporter	NCgl0067,NCgl0066	transcript,transcript	NCgl0067,NCgl0066
NC_003450	70958	T	C	synonymous_variant	p.Thr151Thr	two-component_system_sensory_transductionhistidine_kinase	NCgl0067	transcript	NCgl0067
NC_003450	71014	G	A	missense_variant	p.Ser170Asn	two-component_system_sensory_transductionhistidine_kinase	NCgl0067	transcript	NCgl0067
NC_003450	71039	T	C	synonymous_variant	p.Val178Val	two-component_system_sensory_transductionhistidine_kinase	NCgl0067	transcript	NCgl0067
NC_003450	71495	T	C	synonymous_variant	p.Arg330Arg	two-component_system_sensory_transductionhistidine_kinase	NCgl0067	transcript	NCgl0067
NC_003450	71684	G	A	synonymous_variant,upstream_gene_variant	p.Leu393Leu,	two-component_system_sensory_transductionhistidine_kinase,two-component_system_response_regulator	NCgl0067,NCgl0068	transcript,transcript	NCgl0067,NCgl0068
NC_003450	71744	T	C	synonymous_variant,upstream_gene_variant	p.Ile413Ile,	two-component_system_sensory_transductionhistidine_kinase,two-component_system_response_regulator	NCgl0067,NCgl0068	transcript,transcript	NCgl0067,NCgl0068
NC_003450	71874	G	T	missense_variant,upstream_gene_variant	p.Ala457Ser,	two-component_system_sensory_transductionhistidine_kinase,two-component_system_response_regulator	NCgl0067,NCgl0068	transcript,transcript	NCgl0067,NCgl0068
NC_003450	71965	C	G	missense_variant,upstream_gene_variant	p.Pro487Arg,	two-component_system_sensory_transductionhistidine_kinase,two-component_system_response_regulator	NCgl0067,NCgl0068	transcript,transcript	NCgl0067,NCgl0068
NC_003450	72146	GGGAGTAATGGAGTAATGGA	GGGAGTAATGGAGTAATGGAGTAATGGA	frameshift_variant&stop_gained	p.Asp2fs	two-component_system_response_regulator	NCgl0068	transcript	NCgl0068
NC_003450	73021	G	A	synonymous_variant	p.Ser236Ser	phosphoglycerate_dehydrogenase_or_relateddehydrogenase	NCgl0069	transcript	NCgl0069
NC_003450	73105	G	A	synonymous_variant	p.Ser208Ser	phosphoglycerate_dehydrogenase_or_relateddehydrogenase	NCgl0069	transcript	NCgl0069
NC_003450	73306	C	T	synonymous_variant,upstream_gene_variant	p.Leu141Leu,	phosphoglycerate_dehydrogenase_or_relateddehydrogenase,hypothetical_protein	NCgl0069,NCgl0070	transcript,transcript	NCgl0069,NCgl0070
NC_003450	73408	A	G	synonymous_variant,upstream_gene_variant	p.Arg107Arg,	phosphoglycerate_dehydrogenase_or_relateddehydrogenase,hypothetical_protein	NCgl0069,NCgl0070	transcript,transcript	NCgl0069,NCgl0070
NC_003450	73552	C	T	synonymous_variant,upstream_gene_variant	p.Ala59Ala,	phosphoglycerate_dehydrogenase_or_relateddehydrogenase,hypothetical_protein	NCgl0069,NCgl0070	transcript,transcript	NCgl0069,NCgl0070
NC_003450	73654	C	G	synonymous_variant,upstream_gene_variant	p.Val25Val,	phosphoglycerate_dehydrogenase_or_relateddehydrogenase,hypothetical_protein	NCgl0069,NCgl0070	transcript,transcript	NCgl0069,NCgl0070
NC_003450	73974	C	T	missense_variant,upstream_gene_variant,upstream_gene_variant	p.Ala44Val,,	hypothetical_protein,phosphoglycerate_dehydrogenase_or_relateddehydrogenase,biotin_synthase	NCgl0070,NCgl0069,NCgl0071	transcript,transcript,transcript	NCgl0070,NCgl0069,NCgl0071
NC_003450	74102	A	G	missense_variant,upstream_gene_variant,upstream_gene_variant	p.Thr87Ala,,	hypothetical_protein,phosphoglycerate_dehydrogenase_or_relateddehydrogenase,biotin_synthase	NCgl0070,NCgl0069,NCgl0071	transcript,transcript,transcript	NCgl0070,NCgl0069,NCgl0071
NC_003450	74487	T	C	upstream_gene_variant,intergenic_region		biotin_synthase,hypothetical_protein-biotin_synthase	NCgl0071,NCgl0070-NCgl0071	transcript,intergenic_region	NCgl0071,NCgl0070-NCgl0071
NC_003450	74549	T	C	synonymous_variant	p.Ile20Ile	biotin_synthase	NCgl0071	transcript	NCgl0071
NC_003450	74582	C	T	synonymous_variant	p.Leu31Leu	biotin_synthase	NCgl0071	transcript	NCgl0071
NC_003450	74648	T	C	synonymous_variant	p.Cys53Cys	biotin_synthase	NCgl0071	transcript	NCgl0071
NC_003450	74654	A	G	synonymous_variant	p.Glu55Glu	biotin_synthase	NCgl0071	transcript	NCgl0071
NC_003450	74756	G	C	synonymous_variant	p.Ser89Ser	biotin_synthase	NCgl0071	transcript	NCgl0071
NC_003450	74783	T	G	synonymous_variant	p.Val98Val	biotin_synthase	NCgl0071	transcript	NCgl0071
NC_003450	75260	C	T	synonymous_variant,upstream_gene_variant,upstream_gene_variant	p.Asp257Asp,,	biotin_synthase,hypothetical_protein,hypothetical_protein	NCgl0071,NCgl0072,NCgl0073	transcript,transcript,transcript	NCgl0071,NCgl0072,NCgl0073
NC_003450	75771	C	T	synonymous_variant	p.Asp25Asp	hypothetical_protein	NCgl0073	transcript	NCgl0073
NC_003450	75910	A	G	missense_variant	p.Ser72Gly	hypothetical_protein	NCgl0073	transcript	NCgl0073
NC_003450	75911	G	C	missense_variant	p.Ser72Thr	hypothetical_protein	NCgl0073	transcript	NCgl0073
NC_003450	75924	C	T	synonymous_variant	p.Cys76Cys	hypothetical_protein	NCgl0073	transcript	NCgl0073
NC_003450	76066	A	G	intergenic_region		hypothetical_protein-permease	NCgl0073-NCgl0074	intergenic_region	NCgl0073-NCgl0074
NC_003450	76113	T	C	intergenic_region		hypothetical_protein-permease	NCgl0073-NCgl0074	intergenic_region	NCgl0073-NCgl0074
NC_003450	76114	A	C	intergenic_region		hypothetical_protein-permease	NCgl0073-NCgl0074	intergenic_region	NCgl0073-NCgl0074
NC_003450	76117	A	C	intergenic_region		hypothetical_protein-permease	NCgl0073-NCgl0074	intergenic_region	NCgl0073-NCgl0074
NC_003450	76118	G	A	intergenic_region		hypothetical_protein-permease	NCgl0073-NCgl0074	intergenic_region	NCgl0073-NCgl0074
NC_003450	76121	T	G	intergenic_region		hypothetical_protein-permease	NCgl0073-NCgl0074	intergenic_region	NCgl0073-NCgl0074
NC_003450	76243	T	C	intergenic_region		hypothetical_protein-permease	NCgl0073-NCgl0074	intergenic_region	NCgl0073-NCgl0074
NC_003450	76244	T	A	intergenic_region		hypothetical_protein-permease	NCgl0073-NCgl0074	intergenic_region	NCgl0073-NCgl0074
NC_003450	76247	G	A	intergenic_region		hypothetical_protein-permease	NCgl0073-NCgl0074	intergenic_region	NCgl0073-NCgl0074
NC_003450	76255	G	A	intergenic_region		hypothetical_protein-permease	NCgl0073-NCgl0074	intergenic_region	NCgl0073-NCgl0074
NC_003450	76257	G	A	intergenic_region		hypothetical_protein-permease	NCgl0073-NCgl0074	intergenic_region	NCgl0073-NCgl0074
NC_003450	76262	G	T	intergenic_region		hypothetical_protein-permease	NCgl0073-NCgl0074	intergenic_region	NCgl0073-NCgl0074
NC_003450	76267	C	G	intergenic_region		hypothetical_protein-permease	NCgl0073-NCgl0074	intergenic_region	NCgl0073-NCgl0074
NC_003450	76269	A	T	intergenic_region		hypothetical_protein-permease	NCgl0073-NCgl0074	intergenic_region	NCgl0073-NCgl0074
NC_003450	76270	G	C	intergenic_region		hypothetical_protein-permease	NCgl0073-NCgl0074	intergenic_region	NCgl0073-NCgl0074
NC_003450	76379	C	T	intergenic_region		hypothetical_protein-permease	NCgl0073-NCgl0074	intergenic_region	NCgl0073-NCgl0074
NC_003450	76383	AA	AATA	intergenic_region		hypothetical_protein-permease	NCgl0073-NCgl0074	intergenic_region	NCgl0073-NCgl0074
NC_003450	76385	A	T	intergenic_region		hypothetical_protein-permease	NCgl0073-NCgl0074	intergenic_region	NCgl0073-NCgl0074
NC_003450	76427	T	G	intergenic_region		hypothetical_protein-permease	NCgl0073-NCgl0074	intergenic_region	NCgl0073-NCgl0074
NC_003450	76458	C	T	intergenic_region		hypothetical_protein-permease	NCgl0073-NCgl0074	intergenic_region	NCgl0073-NCgl0074
NC_003450	76459	T	C	intergenic_region		hypothetical_protein-permease	NCgl0073-NCgl0074	intergenic_region	NCgl0073-NCgl0074
NC_003450	76468	G	A	intergenic_region		hypothetical_protein-permease	NCgl0073-NCgl0074	intergenic_region	NCgl0073-NCgl0074
NC_003450	76470	T	G	intergenic_region		hypothetical_protein-permease	NCgl0073-NCgl0074	intergenic_region	NCgl0073-NCgl0074
NC_003450	76471	G	A	intergenic_region		hypothetical_protein-permease	NCgl0073-NCgl0074	intergenic_region	NCgl0073-NCgl0074
NC_003450	76491	T	G	intergenic_region		hypothetical_protein-permease	NCgl0073-NCgl0074	intergenic_region	NCgl0073-NCgl0074
NC_003450	76495	G	A	intergenic_region		hypothetical_protein-permease	NCgl0073-NCgl0074	intergenic_region	NCgl0073-NCgl0074
NC_003450	76561	C	T	intergenic_region		hypothetical_protein-permease	NCgl0073-NCgl0074	intergenic_region	NCgl0073-NCgl0074
NC_003450	76563	G	T	intergenic_region		hypothetical_protein-permease	NCgl0073-NCgl0074	intergenic_region	NCgl0073-NCgl0074
NC_003450	76565	G	C	intergenic_region		hypothetical_protein-permease	NCgl0073-NCgl0074	intergenic_region	NCgl0073-NCgl0074
NC_003450	76632	T	A	intergenic_region		hypothetical_protein-permease	NCgl0073-NCgl0074	intergenic_region	NCgl0073-NCgl0074
NC_003450	76718	G	A	intergenic_region		hypothetical_protein-permease	NCgl0073-NCgl0074	intergenic_region	NCgl0073-NCgl0074
NC_003450	76850	T	C	intergenic_region		hypothetical_protein-permease	NCgl0073-NCgl0074	intergenic_region	NCgl0073-NCgl0074
NC_003450	76853	A	G	intergenic_region		hypothetical_protein-permease	NCgl0073-NCgl0074	intergenic_region	NCgl0073-NCgl0074
NC_003450	77052	A	C	intergenic_region		hypothetical_protein-permease	NCgl0073-NCgl0074	intergenic_region	NCgl0073-NCgl0074
NC_003450	77095	A	T	intergenic_region		hypothetical_protein-permease	NCgl0073-NCgl0074	intergenic_region	NCgl0073-NCgl0074
NC_003450	78178	T	C	intergenic_region		hypothetical_protein-permease	NCgl0073-NCgl0074	intergenic_region	NCgl0073-NCgl0074
NC_003450	78184	C	A	intergenic_region		hypothetical_protein-permease	NCgl0073-NCgl0074	intergenic_region	NCgl0073-NCgl0074
NC_003450	78185	A	C	intergenic_region		hypothetical_protein-permease	NCgl0073-NCgl0074	intergenic_region	NCgl0073-NCgl0074
NC_003450	78187	A	G	intergenic_region		hypothetical_protein-permease	NCgl0073-NCgl0074	intergenic_region	NCgl0073-NCgl0074
NC_003450	78188	T	G	intergenic_region		hypothetical_protein-permease	NCgl0073-NCgl0074	intergenic_region	NCgl0073-NCgl0074
NC_003450	78191	G	A	intergenic_region		hypothetical_protein-permease	NCgl0073-NCgl0074	intergenic_region	NCgl0073-NCgl0074
NC_003450	78194	T	A	intergenic_region		hypothetical_protein-permease	NCgl0073-NCgl0074	intergenic_region	NCgl0073-NCgl0074
NC_003450	78202	G	T	intergenic_region		hypothetical_protein-permease	NCgl0073-NCgl0074	intergenic_region	NCgl0073-NCgl0074
NC_003450	78274	C	T	intergenic_region		hypothetical_protein-permease	NCgl0073-NCgl0074	intergenic_region	NCgl0073-NCgl0074
NC_003450	78276	C	A	intergenic_region		hypothetical_protein-permease	NCgl0073-NCgl0074	intergenic_region	NCgl0073-NCgl0074
NC_003450	78293	A	T	intergenic_region		hypothetical_protein-permease	NCgl0073-NCgl0074	intergenic_region	NCgl0073-NCgl0074
NC_003450	78295	C	A	intergenic_region		hypothetical_protein-permease	NCgl0073-NCgl0074	intergenic_region	NCgl0073-NCgl0074
NC_003450	78297	C	T	intergenic_region		hypothetical_protein-permease	NCgl0073-NCgl0074	intergenic_region	NCgl0073-NCgl0074
NC_003450	78308	A	T	intergenic_region		hypothetical_protein-permease	NCgl0073-NCgl0074	intergenic_region	NCgl0073-NCgl0074
NC_003450	78309	C	T	intergenic_region		hypothetical_protein-permease	NCgl0073-NCgl0074	intergenic_region	NCgl0073-NCgl0074
NC_003450	78313	G	A	intergenic_region		hypothetical_protein-permease	NCgl0073-NCgl0074	intergenic_region	NCgl0073-NCgl0074
NC_003450	78314	A	G	intergenic_region		hypothetical_protein-permease	NCgl0073-NCgl0074	intergenic_region	NCgl0073-NCgl0074
NC_003450	78349	A	T	intergenic_region		hypothetical_protein-permease	NCgl0073-NCgl0074	intergenic_region	NCgl0073-NCgl0074
NC_003450	78350	A	T	intergenic_region		hypothetical_protein-permease	NCgl0073-NCgl0074	intergenic_region	NCgl0073-NCgl0074
NC_003450	78360	T	G	intergenic_region		hypothetical_protein-permease	NCgl0073-NCgl0074	intergenic_region	NCgl0073-NCgl0074
NC_003450	78362	T	G	intergenic_region		hypothetical_protein-permease	NCgl0073-NCgl0074	intergenic_region	NCgl0073-NCgl0074
NC_003450	78363	G	T	intergenic_region		hypothetical_protein-permease	NCgl0073-NCgl0074	intergenic_region	NCgl0073-NCgl0074
NC_003450	78418	GTT	GTTT	intergenic_region		hypothetical_protein-permease	NCgl0073-NCgl0074	intergenic_region	NCgl0073-NCgl0074
NC_003450	78440	G	T	intergenic_region		hypothetical_protein-permease	NCgl0073-NCgl0074	intergenic_region	NCgl0073-NCgl0074
NC_003450	78441	G	C	intergenic_region		hypothetical_protein-permease	NCgl0073-NCgl0074	intergenic_region	NCgl0073-NCgl0074
NC_003450	78525	G	A	intergenic_region		hypothetical_protein-permease	NCgl0073-NCgl0074	intergenic_region	NCgl0073-NCgl0074
NC_003450	78526	C	A	intergenic_region		hypothetical_protein-permease	NCgl0073-NCgl0074	intergenic_region	NCgl0073-NCgl0074
NC_003450	78529	T	A	intergenic_region		hypothetical_protein-permease	NCgl0073-NCgl0074	intergenic_region	NCgl0073-NCgl0074
NC_003450	78548	A	T	intergenic_region		hypothetical_protein-permease	NCgl0073-NCgl0074	intergenic_region	NCgl0073-NCgl0074
NC_003450	78738	T	G	intergenic_region		hypothetical_protein-permease	NCgl0073-NCgl0074	intergenic_region	NCgl0073-NCgl0074
NC_003450	78884	G	A	intergenic_region		hypothetical_protein-permease	NCgl0073-NCgl0074	intergenic_region	NCgl0073-NCgl0074
NC_003450	78887	G	A	intergenic_region		hypothetical_protein-permease	NCgl0073-NCgl0074	intergenic_region	NCgl0073-NCgl0074
NC_003450	78889	T	C	intergenic_region		hypothetical_protein-permease	NCgl0073-NCgl0074	intergenic_region	NCgl0073-NCgl0074
NC_003450	79183	T	C	intergenic_region		hypothetical_protein-permease	NCgl0073-NCgl0074	intergenic_region	NCgl0073-NCgl0074
NC_003450	79300	T	TG	intergenic_region		hypothetical_protein-permease	NCgl0073-NCgl0074	intergenic_region	NCgl0073-NCgl0074
NC_003450	79576	T	C	intergenic_region		hypothetical_protein-permease	NCgl0073-NCgl0074	intergenic_region	NCgl0073-NCgl0074
NC_003450	80101	C	G	intergenic_region		hypothetical_protein-permease	NCgl0073-NCgl0074	intergenic_region	NCgl0073-NCgl0074
NC_003450	80113	C	T	intergenic_region		hypothetical_protein-permease	NCgl0073-NCgl0074	intergenic_region	NCgl0073-NCgl0074
NC_003450	80232	A	G	intergenic_region		hypothetical_protein-permease	NCgl0073-NCgl0074	intergenic_region	NCgl0073-NCgl0074
NC_003450	80237	T	A	intergenic_region		hypothetical_protein-permease	NCgl0073-NCgl0074	intergenic_region	NCgl0073-NCgl0074
NC_003450	80283	A	T	intergenic_region		hypothetical_protein-permease	NCgl0073-NCgl0074	intergenic_region	NCgl0073-NCgl0074
NC_003450	80615	A	T	intergenic_region		hypothetical_protein-permease	NCgl0073-NCgl0074	intergenic_region	NCgl0073-NCgl0074
NC_003450	80627	T	G	intergenic_region		hypothetical_protein-permease	NCgl0073-NCgl0074	intergenic_region	NCgl0073-NCgl0074
NC_003450	80628	T	G	intergenic_region		hypothetical_protein-permease	NCgl0073-NCgl0074	intergenic_region	NCgl0073-NCgl0074
NC_003450	80893	A	G	intergenic_region		hypothetical_protein-permease	NCgl0073-NCgl0074	intergenic_region	NCgl0073-NCgl0074
NC_003450	81643	T	C	intergenic_region		hypothetical_protein-permease	NCgl0073-NCgl0074	intergenic_region	NCgl0073-NCgl0074
NC_003450	81729	C	CAACGT	intergenic_region		hypothetical_protein-permease	NCgl0073-NCgl0074	intergenic_region	NCgl0073-NCgl0074
NC_003450	81730	C	G	intergenic_region		hypothetical_protein-permease	NCgl0073-NCgl0074	intergenic_region	NCgl0073-NCgl0074
NC_003450	81898	G	A	intergenic_region		hypothetical_protein-permease	NCgl0073-NCgl0074	intergenic_region	NCgl0073-NCgl0074
NC_003450	81910	T	A	intergenic_region		hypothetical_protein-permease	NCgl0073-NCgl0074	intergenic_region	NCgl0073-NCgl0074
NC_003450	81993	G	GCT	intergenic_region		hypothetical_protein-permease	NCgl0073-NCgl0074	intergenic_region	NCgl0073-NCgl0074
NC_003450	82011	C	T	intergenic_region		hypothetical_protein-permease	NCgl0073-NCgl0074	intergenic_region	NCgl0073-NCgl0074
NC_003450	82024	T	C	intergenic_region		hypothetical_protein-permease	NCgl0073-NCgl0074	intergenic_region	NCgl0073-NCgl0074
NC_003450	82255	T	G	synonymous_variant	p.Gly438Gly	permease	NCgl0074	transcript	NCgl0074
NC_003450	82258	G	A	synonymous_variant	p.Ala437Ala	permease	NCgl0074	transcript	NCgl0074
NC_003450	82354	G	A	synonymous_variant	p.Ser405Ser	permease	NCgl0074	transcript	NCgl0074
NC_003450	82411	C	G	synonymous_variant	p.Ala386Ala	permease	NCgl0074	transcript	NCgl0074
NC_003450	82414	A	G	synonymous_variant	p.Thr385Thr	permease	NCgl0074	transcript	NCgl0074
NC_003450	82471	G	A	synonymous_variant	p.Ala366Ala	permease	NCgl0074	transcript	NCgl0074
NC_003450	82507	C	T	synonymous_variant	p.Ala354Ala	permease	NCgl0074	transcript	NCgl0074
NC_003450	82809	T	C	missense_variant	p.Ile254Val	permease	NCgl0074	transcript	NCgl0074
NC_003450	82879	C	A	synonymous_variant	p.Thr230Thr	permease	NCgl0074	transcript	NCgl0074
NC_003450	82966	A	G	synonymous_variant	p.His201His	permease	NCgl0074	transcript	NCgl0074
NC_003450	83068	A	G	synonymous_variant	p.Gly167Gly	permease	NCgl0074	transcript	NCgl0074
NC_003450	83122	A	G	synonymous_variant	p.Gly149Gly	permease	NCgl0074	transcript	NCgl0074
NC_003450	83392	A	G	synonymous_variant	p.Cys59Cys	permease	NCgl0074	transcript	NCgl0074
NC_003450	83509	A	G	synonymous_variant	p.Val20Val	permease	NCgl0074	transcript	NCgl0074
NC_003450	83651	G	T	upstream_gene_variant,intergenic_region		permease,permease-cytosine_deaminase_or_related_metal-dependenthydrolase	NCgl0074,NCgl0074-NCgl0075	transcript,intergenic_region	NCgl0074,NCgl0074-NCgl0075
NC_003450	83772	C	T	synonymous_variant,upstream_gene_variant	p.Gln388Gln,	cytosine_deaminase_or_related_metal-dependenthydrolase,permease	NCgl0075,NCgl0074	transcript,transcript	NCgl0075,NCgl0074
NC_003450	83886	C	A	synonymous_variant,upstream_gene_variant	p.Ser350Ser,	cytosine_deaminase_or_related_metal-dependenthydrolase,permease	NCgl0075,NCgl0074	transcript,transcript	NCgl0075,NCgl0074
NC_003450	83901	C	T	synonymous_variant,upstream_gene_variant	p.Leu345Leu,	cytosine_deaminase_or_related_metal-dependenthydrolase,permease	NCgl0075,NCgl0074	transcript,transcript	NCgl0075,NCgl0074
NC_003450	83904	G	A	synonymous_variant,upstream_gene_variant	p.His344His,	cytosine_deaminase_or_related_metal-dependenthydrolase,permease	NCgl0075,NCgl0074	transcript,transcript	NCgl0075,NCgl0074
NC_003450	83908	C	T	missense_variant,upstream_gene_variant	p.Ser343Asn,	cytosine_deaminase_or_related_metal-dependenthydrolase,permease	NCgl0075,NCgl0074	transcript,transcript	NCgl0075,NCgl0074
NC_003450	83910	G	A	synonymous_variant,upstream_gene_variant	p.Ala342Ala,	cytosine_deaminase_or_related_metal-dependenthydrolase,permease	NCgl0075,NCgl0074	transcript,transcript	NCgl0075,NCgl0074
NC_003450	83943	A	G	synonymous_variant,upstream_gene_variant	p.Asp331Asp,	cytosine_deaminase_or_related_metal-dependenthydrolase,permease	NCgl0075,NCgl0074	transcript,transcript	NCgl0075,NCgl0074
NC_003450	84099	G	A	synonymous_variant,upstream_gene_variant	p.Leu279Leu,	cytosine_deaminase_or_related_metal-dependenthydrolase,permease	NCgl0075,NCgl0074	transcript,transcript	NCgl0075,NCgl0074
NC_003450	84120	T	G	synonymous_variant,upstream_gene_variant	p.Ala272Ala,	cytosine_deaminase_or_related_metal-dependenthydrolase,permease	NCgl0075,NCgl0074	transcript,transcript	NCgl0075,NCgl0074
NC_003450	84180	G	A	synonymous_variant	p.Tyr252Tyr	cytosine_deaminase_or_related_metal-dependenthydrolase	NCgl0075	transcript	NCgl0075
NC_003450	84186	G	T	synonymous_variant	p.Ala250Ala	cytosine_deaminase_or_related_metal-dependenthydrolase	NCgl0075	transcript	NCgl0075
NC_003450	84195	C	A	synonymous_variant	p.Val247Val	cytosine_deaminase_or_related_metal-dependenthydrolase	NCgl0075	transcript	NCgl0075
NC_003450	84204	A	G	synonymous_variant	p.Ser244Ser	cytosine_deaminase_or_related_metal-dependenthydrolase	NCgl0075	transcript	NCgl0075
NC_003450	84291	A	G	synonymous_variant	p.Asp215Asp	cytosine_deaminase_or_related_metal-dependenthydrolase	NCgl0075	transcript	NCgl0075
NC_003450	84322	T	C	missense_variant	p.Lys205Arg	cytosine_deaminase_or_related_metal-dependenthydrolase	NCgl0075	transcript	NCgl0075
NC_003450	84378	T	C	synonymous_variant	p.Glu186Glu	cytosine_deaminase_or_related_metal-dependenthydrolase	NCgl0075	transcript	NCgl0075
NC_003450	84399	A	C	synonymous_variant	p.Val179Val	cytosine_deaminase_or_related_metal-dependenthydrolase	NCgl0075	transcript	NCgl0075
NC_003450	84417	A	G	synonymous_variant	p.Ser173Ser	cytosine_deaminase_or_related_metal-dependenthydrolase	NCgl0075	transcript	NCgl0075
NC_003450	84429	T	C	synonymous_variant	p.Ser169Ser	cytosine_deaminase_or_related_metal-dependenthydrolase	NCgl0075	transcript	NCgl0075
NC_003450	84437	G	A	synonymous_variant	p.Leu167Leu	cytosine_deaminase_or_related_metal-dependenthydrolase	NCgl0075	transcript	NCgl0075
NC_003450	84438	C	T	synonymous_variant	p.Lys166Lys	cytosine_deaminase_or_related_metal-dependenthydrolase	NCgl0075	transcript	NCgl0075
NC_003450	84447	A	G	synonymous_variant	p.Gly163Gly	cytosine_deaminase_or_related_metal-dependenthydrolase	NCgl0075	transcript	NCgl0075
NC_003450	84462	A	G	synonymous_variant	p.Ile158Ile	cytosine_deaminase_or_related_metal-dependenthydrolase	NCgl0075	transcript	NCgl0075
NC_003450	84474	C	T	synonymous_variant	p.Pro154Pro	cytosine_deaminase_or_related_metal-dependenthydrolase	NCgl0075	transcript	NCgl0075
NC_003450	84785	C	T	missense_variant	p.Ala51Thr	cytosine_deaminase_or_related_metal-dependenthydrolase	NCgl0075	transcript	NCgl0075
NC_003450	84813	G	A	synonymous_variant	p.Asp41Asp	cytosine_deaminase_or_related_metal-dependenthydrolase	NCgl0075	transcript	NCgl0075
NC_003450	84816	C	G	synonymous_variant	p.Ala40Ala	cytosine_deaminase_or_related_metal-dependenthydrolase	NCgl0075	transcript	NCgl0075
NC_003450	84818	C	T	missense_variant	p.Ala40Thr	cytosine_deaminase_or_related_metal-dependenthydrolase	NCgl0075	transcript	NCgl0075
NC_003450	84819	G	A	synonymous_variant	p.Arg39Arg	cytosine_deaminase_or_related_metal-dependenthydrolase	NCgl0075	transcript	NCgl0075
NC_003450	84900	T	C	synonymous_variant	p.Ala12Ala	cytosine_deaminase_or_related_metal-dependenthydrolase	NCgl0075	transcript	NCgl0075
NC_003450	84902	C	T	missense_variant	p.Ala12Thr	cytosine_deaminase_or_related_metal-dependenthydrolase	NCgl0075	transcript	NCgl0075
NC_003450	84927	A	G	synonymous_variant	p.Ile3Ile	cytosine_deaminase_or_related_metal-dependenthydrolase	NCgl0075	transcript	NCgl0075
NC_003450	84940	A	G	upstream_gene_variant,intergenic_region		cytosine_deaminase_or_related_metal-dependenthydrolase,cytosine_deaminase_or_related_metal-dependenthydrolase-hypothetical_protein	NCgl0075,NCgl0075-NCgl0076	transcript,intergenic_region	NCgl0075,NCgl0075-NCgl0076
NC_003450	84963	A	G	upstream_gene_variant,intergenic_region		cytosine_deaminase_or_related_metal-dependenthydrolase,cytosine_deaminase_or_related_metal-dependenthydrolase-hypothetical_protein	NCgl0075,NCgl0075-NCgl0076	transcript,intergenic_region	NCgl0075,NCgl0075-NCgl0076
NC_003450	85007	C	A	upstream_gene_variant,intergenic_region		cytosine_deaminase_or_related_metal-dependenthydrolase,cytosine_deaminase_or_related_metal-dependenthydrolase-hypothetical_protein	NCgl0075,NCgl0075-NCgl0076	transcript,intergenic_region	NCgl0075,NCgl0075-NCgl0076
NC_003450	85018	T	TC	upstream_gene_variant,intergenic_region		cytosine_deaminase_or_related_metal-dependenthydrolase,cytosine_deaminase_or_related_metal-dependenthydrolase-hypothetical_protein	NCgl0075,NCgl0075-NCgl0076	transcript,intergenic_region	NCgl0075,NCgl0075-NCgl0076
NC_003450	85022	T	G	upstream_gene_variant,intergenic_region		cytosine_deaminase_or_related_metal-dependenthydrolase,cytosine_deaminase_or_related_metal-dependenthydrolase-hypothetical_protein	NCgl0075,NCgl0075-NCgl0076	transcript,intergenic_region	NCgl0075,NCgl0075-NCgl0076
NC_003450	85875	C	T	missense_variant,upstream_gene_variant,upstream_gene_variant	p.Ala116Thr,,	hypothetical_protein,hypothetical_protein,Sir2_family_NAD-dependent_protein_deacetylase	NCgl0077,NCgl0076,NCgl0078	transcript,transcript,transcript	NCgl0077,NCgl0076,NCgl0078
NC_003450	85924	C	T	synonymous_variant,upstream_gene_variant,upstream_gene_variant	p.Lys99Lys,,	hypothetical_protein,hypothetical_protein,Sir2_family_NAD-dependent_protein_deacetylase	NCgl0077,NCgl0076,NCgl0078	transcript,transcript,transcript	NCgl0077,NCgl0076,NCgl0078
NC_003450	85930	T	C	synonymous_variant,upstream_gene_variant,upstream_gene_variant	p.Gly97Gly,,	hypothetical_protein,hypothetical_protein,Sir2_family_NAD-dependent_protein_deacetylase	NCgl0077,NCgl0076,NCgl0078	transcript,transcript,transcript	NCgl0077,NCgl0076,NCgl0078
NC_003450	85933	G	A	synonymous_variant,upstream_gene_variant,upstream_gene_variant	p.Cys96Cys,,	hypothetical_protein,hypothetical_protein,Sir2_family_NAD-dependent_protein_deacetylase	NCgl0077,NCgl0076,NCgl0078	transcript,transcript,transcript	NCgl0077,NCgl0076,NCgl0078
NC_003450	85954	A	G	synonymous_variant,upstream_gene_variant,upstream_gene_variant	p.Val89Val,,	hypothetical_protein,hypothetical_protein,Sir2_family_NAD-dependent_protein_deacetylase	NCgl0077,NCgl0076,NCgl0078	transcript,transcript,transcript	NCgl0077,NCgl0076,NCgl0078
NC_003450	85974	G	T	missense_variant,upstream_gene_variant,upstream_gene_variant	p.Gln83Lys,,	hypothetical_protein,hypothetical_protein,Sir2_family_NAD-dependent_protein_deacetylase	NCgl0077,NCgl0076,NCgl0078	transcript,transcript,transcript	NCgl0077,NCgl0076,NCgl0078
NC_003450	85996	A	G	synonymous_variant,upstream_gene_variant,upstream_gene_variant	p.Phe75Phe,,	hypothetical_protein,hypothetical_protein,Sir2_family_NAD-dependent_protein_deacetylase	NCgl0077,NCgl0076,NCgl0078	transcript,transcript,transcript	NCgl0077,NCgl0076,NCgl0078
NC_003450	86002	T	C	synonymous_variant,upstream_gene_variant,upstream_gene_variant	p.Ala73Ala,,	hypothetical_protein,hypothetical_protein,Sir2_family_NAD-dependent_protein_deacetylase	NCgl0077,NCgl0076,NCgl0078	transcript,transcript,transcript	NCgl0077,NCgl0076,NCgl0078
NC_003450	86020	T	C	synonymous_variant,upstream_gene_variant	p.Ala67Ala,	hypothetical_protein,Sir2_family_NAD-dependent_protein_deacetylase	NCgl0077,NCgl0078	transcript,transcript	NCgl0077,NCgl0078
NC_003450	86098	G	T	synonymous_variant,upstream_gene_variant	p.Ala41Ala,	hypothetical_protein,Sir2_family_NAD-dependent_protein_deacetylase	NCgl0077,NCgl0078	transcript,transcript	NCgl0077,NCgl0078
NC_003450	86118	C	T	missense_variant,upstream_gene_variant	p.Val35Ile,	hypothetical_protein,Sir2_family_NAD-dependent_protein_deacetylase	NCgl0077,NCgl0078	transcript,transcript	NCgl0077,NCgl0078
NC_003450	86170	G	T	synonymous_variant,upstream_gene_variant	p.Thr17Thr,	hypothetical_protein,Sir2_family_NAD-dependent_protein_deacetylase	NCgl0077,NCgl0078	transcript,transcript	NCgl0077,NCgl0078
NC_003450	86181	G	A	missense_variant,upstream_gene_variant	p.Leu14Phe,	hypothetical_protein,Sir2_family_NAD-dependent_protein_deacetylase	NCgl0077,NCgl0078	transcript,transcript	NCgl0077,NCgl0078
NC_003450	86222	A	G	upstream_gene_variant,upstream_gene_variant,intergenic_region		hypothetical_protein,Sir2_family_NAD-dependent_protein_deacetylase,hypothetical_protein-Sir2_family_NAD-dependent_protein_deacetylase	NCgl0077,NCgl0078,NCgl0077-NCgl0078	transcript,transcript,intergenic_region	NCgl0077,NCgl0078,NCgl0077-NCgl0078
NC_003450	86223	C	T	upstream_gene_variant,upstream_gene_variant,intergenic_region		hypothetical_protein,Sir2_family_NAD-dependent_protein_deacetylase,hypothetical_protein-Sir2_family_NAD-dependent_protein_deacetylase	NCgl0077,NCgl0078,NCgl0077-NCgl0078	transcript,transcript,intergenic_region	NCgl0077,NCgl0078,NCgl0077-NCgl0078
NC_003450	86226	A	T	upstream_gene_variant,upstream_gene_variant,intergenic_region		hypothetical_protein,Sir2_family_NAD-dependent_protein_deacetylase,hypothetical_protein-Sir2_family_NAD-dependent_protein_deacetylase	NCgl0077,NCgl0078,NCgl0077-NCgl0078	transcript,transcript,intergenic_region	NCgl0077,NCgl0078,NCgl0077-NCgl0078
NC_003450	86240	G	T	upstream_gene_variant,upstream_gene_variant,intergenic_region		hypothetical_protein,Sir2_family_NAD-dependent_protein_deacetylase,hypothetical_protein-Sir2_family_NAD-dependent_protein_deacetylase	NCgl0077,NCgl0078,NCgl0077-NCgl0078	transcript,transcript,intergenic_region	NCgl0077,NCgl0078,NCgl0077-NCgl0078
NC_003450	86241	T	C	upstream_gene_variant,upstream_gene_variant,intergenic_region		hypothetical_protein,Sir2_family_NAD-dependent_protein_deacetylase,hypothetical_protein-Sir2_family_NAD-dependent_protein_deacetylase	NCgl0077,NCgl0078,NCgl0077-NCgl0078	transcript,transcript,intergenic_region	NCgl0077,NCgl0078,NCgl0077-NCgl0078
NC_003450	86243	A	C	upstream_gene_variant,upstream_gene_variant,intergenic_region		hypothetical_protein,Sir2_family_NAD-dependent_protein_deacetylase,hypothetical_protein-Sir2_family_NAD-dependent_protein_deacetylase	NCgl0077,NCgl0078,NCgl0077-NCgl0078	transcript,transcript,intergenic_region	NCgl0077,NCgl0078,NCgl0077-NCgl0078
NC_003450	86250	T	C	upstream_gene_variant,upstream_gene_variant,intergenic_region		hypothetical_protein,Sir2_family_NAD-dependent_protein_deacetylase,hypothetical_protein-Sir2_family_NAD-dependent_protein_deacetylase	NCgl0077,NCgl0078,NCgl0077-NCgl0078	transcript,transcript,intergenic_region	NCgl0077,NCgl0078,NCgl0077-NCgl0078
NC_003450	86251	A	G	upstream_gene_variant,upstream_gene_variant,intergenic_region		hypothetical_protein,Sir2_family_NAD-dependent_protein_deacetylase,hypothetical_protein-Sir2_family_NAD-dependent_protein_deacetylase	NCgl0077,NCgl0078,NCgl0077-NCgl0078	transcript,transcript,intergenic_region	NCgl0077,NCgl0078,NCgl0077-NCgl0078
NC_003450	86252	C	G	upstream_gene_variant,upstream_gene_variant,intergenic_region		hypothetical_protein,Sir2_family_NAD-dependent_protein_deacetylase,hypothetical_protein-Sir2_family_NAD-dependent_protein_deacetylase	NCgl0077,NCgl0078,NCgl0077-NCgl0078	transcript,transcript,intergenic_region	NCgl0077,NCgl0078,NCgl0077-NCgl0078
NC_003450	86262	G	T	upstream_gene_variant,upstream_gene_variant,intergenic_region		hypothetical_protein,Sir2_family_NAD-dependent_protein_deacetylase,hypothetical_protein-Sir2_family_NAD-dependent_protein_deacetylase	NCgl0077,NCgl0078,NCgl0077-NCgl0078	transcript,transcript,intergenic_region	NCgl0077,NCgl0078,NCgl0077-NCgl0078
NC_003450	86275	C	T	upstream_gene_variant,upstream_gene_variant,intergenic_region		hypothetical_protein,Sir2_family_NAD-dependent_protein_deacetylase,hypothetical_protein-Sir2_family_NAD-dependent_protein_deacetylase	NCgl0077,NCgl0078,NCgl0077-NCgl0078	transcript,transcript,intergenic_region	NCgl0077,NCgl0078,NCgl0077-NCgl0078
NC_003450	86283	G	A	upstream_gene_variant,upstream_gene_variant,intergenic_region		hypothetical_protein,Sir2_family_NAD-dependent_protein_deacetylase,hypothetical_protein-Sir2_family_NAD-dependent_protein_deacetylase	NCgl0077,NCgl0078,NCgl0077-NCgl0078	transcript,transcript,intergenic_region	NCgl0077,NCgl0078,NCgl0077-NCgl0078
NC_003450	86284	T	C	upstream_gene_variant,upstream_gene_variant,intergenic_region		hypothetical_protein,Sir2_family_NAD-dependent_protein_deacetylase,hypothetical_protein-Sir2_family_NAD-dependent_protein_deacetylase	NCgl0077,NCgl0078,NCgl0077-NCgl0078	transcript,transcript,intergenic_region	NCgl0077,NCgl0078,NCgl0077-NCgl0078
NC_003450	86290	A	T	upstream_gene_variant,upstream_gene_variant,intergenic_region		hypothetical_protein,Sir2_family_NAD-dependent_protein_deacetylase,hypothetical_protein-Sir2_family_NAD-dependent_protein_deacetylase	NCgl0077,NCgl0078,NCgl0077-NCgl0078	transcript,transcript,intergenic_region	NCgl0077,NCgl0078,NCgl0077-NCgl0078
NC_003450	86291	A	G	upstream_gene_variant,upstream_gene_variant,intergenic_region		hypothetical_protein,Sir2_family_NAD-dependent_protein_deacetylase,hypothetical_protein-Sir2_family_NAD-dependent_protein_deacetylase	NCgl0077,NCgl0078,NCgl0077-NCgl0078	transcript,transcript,intergenic_region	NCgl0077,NCgl0078,NCgl0077-NCgl0078
NC_003450	86292	A	G	upstream_gene_variant,upstream_gene_variant,intergenic_region		hypothetical_protein,Sir2_family_NAD-dependent_protein_deacetylase,hypothetical_protein-Sir2_family_NAD-dependent_protein_deacetylase	NCgl0077,NCgl0078,NCgl0077-NCgl0078	transcript,transcript,intergenic_region	NCgl0077,NCgl0078,NCgl0077-NCgl0078
NC_003450	86295	G	A	upstream_gene_variant,upstream_gene_variant,intergenic_region		hypothetical_protein,Sir2_family_NAD-dependent_protein_deacetylase,hypothetical_protein-Sir2_family_NAD-dependent_protein_deacetylase	NCgl0077,NCgl0078,NCgl0077-NCgl0078	transcript,transcript,intergenic_region	NCgl0077,NCgl0078,NCgl0077-NCgl0078
NC_003450	86296	A	G	upstream_gene_variant,upstream_gene_variant,intergenic_region		hypothetical_protein,Sir2_family_NAD-dependent_protein_deacetylase,hypothetical_protein-Sir2_family_NAD-dependent_protein_deacetylase	NCgl0077,NCgl0078,NCgl0077-NCgl0078	transcript,transcript,intergenic_region	NCgl0077,NCgl0078,NCgl0077-NCgl0078
NC_003450	86374	C	T	synonymous_variant,upstream_gene_variant	p.Arg19Arg,	Sir2_family_NAD-dependent_protein_deacetylase,hypothetical_protein	NCgl0078,NCgl0077	transcript,transcript	NCgl0078,NCgl0077
NC_003450	86388	C	T	missense_variant,upstream_gene_variant	p.Thr24Met,	Sir2_family_NAD-dependent_protein_deacetylase,hypothetical_protein	NCgl0078,NCgl0077	transcript,transcript	NCgl0078,NCgl0077
NC_003450	86392	A	G	synonymous_variant,upstream_gene_variant	p.Val25Val,	Sir2_family_NAD-dependent_protein_deacetylase,hypothetical_protein	NCgl0078,NCgl0077	transcript,transcript	NCgl0078,NCgl0077
NC_003450	86491	G	C	synonymous_variant,upstream_gene_variant	p.Ser58Ser,	Sir2_family_NAD-dependent_protein_deacetylase,hypothetical_protein	NCgl0078,NCgl0077	transcript,transcript	NCgl0078,NCgl0077
NC_003450	86500	T	C	synonymous_variant,upstream_gene_variant	p.Pro61Pro,	Sir2_family_NAD-dependent_protein_deacetylase,hypothetical_protein	NCgl0078,NCgl0077	transcript,transcript	NCgl0078,NCgl0077
NC_003450	86572	G	A	synonymous_variant,upstream_gene_variant	p.Pro85Pro,	Sir2_family_NAD-dependent_protein_deacetylase,hypothetical_protein	NCgl0078,NCgl0077	transcript,transcript	NCgl0078,NCgl0077
NC_003450	86662	T	A	synonymous_variant,upstream_gene_variant	p.Val115Val,	Sir2_family_NAD-dependent_protein_deacetylase,hypothetical_protein	NCgl0078,NCgl0077	transcript,transcript	NCgl0078,NCgl0077
NC_003450	86686	A	T	missense_variant,upstream_gene_variant	p.Leu123Phe,	Sir2_family_NAD-dependent_protein_deacetylase,hypothetical_protein	NCgl0078,NCgl0077	transcript,transcript	NCgl0078,NCgl0077
NC_003450	87126	G	A	missense_variant	p.Gly270Glu	Sir2_family_NAD-dependent_protein_deacetylase	NCgl0078	transcript	NCgl0078
NC_003450	87163	G	C	synonymous_variant	p.Arg282Arg	Sir2_family_NAD-dependent_protein_deacetylase	NCgl0078	transcript	NCgl0078
NC_003450	87255	G	C	intergenic_region		Sir2_family_NAD-dependent_protein_deacetylase-acetyltransferase_or_hydrolase	NCgl0078-NCgl0079	intergenic_region	NCgl0078-NCgl0079
NC_003450	87289	G	T	intergenic_region		Sir2_family_NAD-dependent_protein_deacetylase-acetyltransferase_or_hydrolase	NCgl0078-NCgl0079	intergenic_region	NCgl0078-NCgl0079
NC_003450	87326	C	T	intergenic_region		Sir2_family_NAD-dependent_protein_deacetylase-acetyltransferase_or_hydrolase	NCgl0078-NCgl0079	intergenic_region	NCgl0078-NCgl0079
NC_003450	87455	T	C	intergenic_region		Sir2_family_NAD-dependent_protein_deacetylase-acetyltransferase_or_hydrolase	NCgl0078-NCgl0079	intergenic_region	NCgl0078-NCgl0079
NC_003450	87513	G	A	intergenic_region		Sir2_family_NAD-dependent_protein_deacetylase-acetyltransferase_or_hydrolase	NCgl0078-NCgl0079	intergenic_region	NCgl0078-NCgl0079
NC_003450	87526	T	A	intergenic_region		Sir2_family_NAD-dependent_protein_deacetylase-acetyltransferase_or_hydrolase	NCgl0078-NCgl0079	intergenic_region	NCgl0078-NCgl0079
NC_003450	87532	T	C	intergenic_region		Sir2_family_NAD-dependent_protein_deacetylase-acetyltransferase_or_hydrolase	NCgl0078-NCgl0079	intergenic_region	NCgl0078-NCgl0079
NC_003450	87588	C	T	synonymous_variant	p.Leu315Leu	acetyltransferase_or_hydrolase	NCgl0079	transcript	NCgl0079
NC_003450	87654	C	T	synonymous_variant	p.Val293Val	acetyltransferase_or_hydrolase	NCgl0079	transcript	NCgl0079
NC_003450	87879	T	C	synonymous_variant	p.Ser218Ser	acetyltransferase_or_hydrolase	NCgl0079	transcript	NCgl0079
NC_003450	88031	T	G	synonymous_variant	p.Arg168Arg	acetyltransferase_or_hydrolase	NCgl0079	transcript	NCgl0079
NC_003450	88056	G	A	synonymous_variant	p.Gly159Gly	acetyltransferase_or_hydrolase	NCgl0079	transcript	NCgl0079
NC_003450	88128	T	G	synonymous_variant	p.Ser135Ser	acetyltransferase_or_hydrolase	NCgl0079	transcript	NCgl0079
NC_003450	88332	G	C	synonymous_variant	p.Leu67Leu	acetyltransferase_or_hydrolase	NCgl0079	transcript	NCgl0079
NC_003450	88338	C	G	synonymous_variant	p.Pro65Pro	acetyltransferase_or_hydrolase	NCgl0079	transcript	NCgl0079
NC_003450	88341	C	T	synonymous_variant	p.Leu64Leu	acetyltransferase_or_hydrolase	NCgl0079	transcript	NCgl0079
NC_003450	88343	A	G	synonymous_variant	p.Leu64Leu	acetyltransferase_or_hydrolase	NCgl0079	transcript	NCgl0079
NC_003450	88388	C	T	missense_variant	p.Asp49Asn	acetyltransferase_or_hydrolase	NCgl0079	transcript	NCgl0079
NC_003450	88389	A	G	synonymous_variant	p.Arg48Arg	acetyltransferase_or_hydrolase	NCgl0079	transcript	NCgl0079
NC_003450	88392	G	A	synonymous_variant	p.Tyr47Tyr	acetyltransferase_or_hydrolase	NCgl0079	transcript	NCgl0079
NC_003450	88398	A	G	synonymous_variant	p.Asn45Asn	acetyltransferase_or_hydrolase	NCgl0079	transcript	NCgl0079
NC_003450	88402	A	G	missense_variant	p.Ile44Thr	acetyltransferase_or_hydrolase	NCgl0079	transcript	NCgl0079
NC_003450	88407	A	G	synonymous_variant	p.Ile42Ile	acetyltransferase_or_hydrolase	NCgl0079	transcript	NCgl0079
NC_003450	88434	G	A	synonymous_variant	p.Ala33Ala	acetyltransferase_or_hydrolase	NCgl0079	transcript	NCgl0079
NC_003450	88440	G	C	synonymous_variant	p.Ala31Ala	acetyltransferase_or_hydrolase	NCgl0079	transcript	NCgl0079
NC_003450	88455	A	C	missense_variant	p.Asp26Glu	acetyltransferase_or_hydrolase	NCgl0079	transcript	NCgl0079
NC_003450	88458	A	G	synonymous_variant	p.Thr25Thr	acetyltransferase_or_hydrolase	NCgl0079	transcript	NCgl0079
NC_003450	88476	C	T	synonymous_variant	p.Val19Val	acetyltransferase_or_hydrolase	NCgl0079	transcript	NCgl0079
NC_003450	88534	T	A	upstream_gene_variant,intergenic_region		acetyltransferase_or_hydrolase,acetyltransferase_or_hydrolase-acetyltransferase_or_hydrolase	NCgl0079,NCgl0079-NCgl0080	transcript,intergenic_region	NCgl0079,NCgl0079-NCgl0080
NC_003450	88538	C	T	upstream_gene_variant,intergenic_region		acetyltransferase_or_hydrolase,acetyltransferase_or_hydrolase-acetyltransferase_or_hydrolase	NCgl0079,NCgl0079-NCgl0080	transcript,intergenic_region	NCgl0079,NCgl0079-NCgl0080
NC_003450	88748	T	C	missense_variant,upstream_gene_variant	p.Ile233Val,	acetyltransferase_or_hydrolase,acetyltransferase_or_hydrolase	NCgl0080,NCgl0079	transcript,transcript	NCgl0080,NCgl0079
NC_003450	88779	C	G	synonymous_variant,upstream_gene_variant	p.Gly222Gly,	acetyltransferase_or_hydrolase,acetyltransferase_or_hydrolase	NCgl0080,NCgl0079	transcript,transcript	NCgl0080,NCgl0079
NC_003450	88788	G	A	synonymous_variant,upstream_gene_variant	p.Ala219Ala,	acetyltransferase_or_hydrolase,acetyltransferase_or_hydrolase	NCgl0080,NCgl0079	transcript,transcript	NCgl0080,NCgl0079
NC_003450	88797	C	T	synonymous_variant,upstream_gene_variant	p.Glu216Glu,	acetyltransferase_or_hydrolase,acetyltransferase_or_hydrolase	NCgl0080,NCgl0079	transcript,transcript	NCgl0080,NCgl0079
NC_003450	88800	G	A	synonymous_variant,upstream_gene_variant	p.Ile215Ile,	acetyltransferase_or_hydrolase,acetyltransferase_or_hydrolase	NCgl0080,NCgl0079	transcript,transcript	NCgl0080,NCgl0079
NC_003450	88824	T	C	synonymous_variant,upstream_gene_variant	p.Glu207Glu,	acetyltransferase_or_hydrolase,acetyltransferase_or_hydrolase	NCgl0080,NCgl0079	transcript,transcript	NCgl0080,NCgl0079
NC_003450	88830	A	T	synonymous_variant,upstream_gene_variant	p.Gly205Gly,	acetyltransferase_or_hydrolase,acetyltransferase_or_hydrolase	NCgl0080,NCgl0079	transcript,transcript	NCgl0080,NCgl0079
NC_003450	88839	C	T	synonymous_variant,upstream_gene_variant	p.Gly202Gly,	acetyltransferase_or_hydrolase,acetyltransferase_or_hydrolase	NCgl0080,NCgl0079	transcript,transcript	NCgl0080,NCgl0079
NC_003450	89103	C	G	synonymous_variant,upstream_gene_variant,upstream_gene_variant	p.Ala114Ala,,	acetyltransferase_or_hydrolase,acetyltransferase_or_hydrolase,hypothetical_protein	NCgl0080,NCgl0079,NCgl0081	transcript,transcript,transcript	NCgl0080,NCgl0079,NCgl0081
NC_003450	89397	C	A	synonymous_variant,upstream_gene_variant	p.Gly16Gly,	acetyltransferase_or_hydrolase,hypothetical_protein	NCgl0080,NCgl0081	transcript,transcript	NCgl0080,NCgl0081
NC_003450	89403	T	C	synonymous_variant,upstream_gene_variant	p.Thr14Thr,	acetyltransferase_or_hydrolase,hypothetical_protein	NCgl0080,NCgl0081	transcript,transcript	NCgl0080,NCgl0081
NC_003450	89405	T	A	missense_variant,upstream_gene_variant	p.Thr14Ser,	acetyltransferase_or_hydrolase,hypothetical_protein	NCgl0080,NCgl0081	transcript,transcript	NCgl0080,NCgl0081
NC_003450	89441	A	G	missense_variant,upstream_gene_variant	p.Ser2Pro,	acetyltransferase_or_hydrolase,hypothetical_protein	NCgl0080,NCgl0081	transcript,transcript	NCgl0080,NCgl0081
NC_003450	89520	C	T	upstream_gene_variant,upstream_gene_variant,intergenic_region		acetyltransferase_or_hydrolase,hypothetical_protein,acetyltransferase_or_hydrolase-hypothetical_protein	NCgl0080,NCgl0081,NCgl0080-NCgl0081	transcript,transcript,intergenic_region	NCgl0080,NCgl0081,NCgl0080-NCgl0081
NC_003450	89559	T	C	upstream_gene_variant,upstream_gene_variant,intergenic_region		acetyltransferase_or_hydrolase,hypothetical_protein,acetyltransferase_or_hydrolase-hypothetical_protein	NCgl0080,NCgl0081,NCgl0080-NCgl0081	transcript,transcript,intergenic_region	NCgl0080,NCgl0081,NCgl0080-NCgl0081
NC_003450	89758	G	T	synonymous_variant,upstream_gene_variant	p.Leu48Leu,	hypothetical_protein,acetyltransferase_or_hydrolase	NCgl0081,NCgl0080	transcript,transcript	NCgl0081,NCgl0080
NC_003450	89762	T	C	synonymous_variant,upstream_gene_variant	p.Leu50Leu,	hypothetical_protein,acetyltransferase_or_hydrolase	NCgl0081,NCgl0080	transcript,transcript	NCgl0081,NCgl0080
NC_003450	89791	C	T	synonymous_variant,upstream_gene_variant	p.Tyr59Tyr,	hypothetical_protein,acetyltransferase_or_hydrolase	NCgl0081,NCgl0080	transcript,transcript	NCgl0081,NCgl0080
NC_003450	89812	C	A	synonymous_variant,upstream_gene_variant	p.Arg66Arg,	hypothetical_protein,acetyltransferase_or_hydrolase	NCgl0081,NCgl0080	transcript,transcript	NCgl0081,NCgl0080
NC_003450	89815	G	A	synonymous_variant,upstream_gene_variant	p.Val67Val,	hypothetical_protein,acetyltransferase_or_hydrolase	NCgl0081,NCgl0080	transcript,transcript	NCgl0081,NCgl0080
NC_003450	89824	A	G	synonymous_variant,upstream_gene_variant	p.Val70Val,	hypothetical_protein,acetyltransferase_or_hydrolase	NCgl0081,NCgl0080	transcript,transcript	NCgl0081,NCgl0080
NC_003450	89830	T	C	synonymous_variant,upstream_gene_variant	p.Ser72Ser,	hypothetical_protein,acetyltransferase_or_hydrolase	NCgl0081,NCgl0080	transcript,transcript	NCgl0081,NCgl0080
NC_003450	89838	G	A	missense_variant,upstream_gene_variant	p.Gly75Glu,	hypothetical_protein,acetyltransferase_or_hydrolase	NCgl0081,NCgl0080	transcript,transcript	NCgl0081,NCgl0080
NC_003450	89843	G	T	missense_variant,upstream_gene_variant	p.Ala77Ser,	hypothetical_protein,acetyltransferase_or_hydrolase	NCgl0081,NCgl0080	transcript,transcript	NCgl0081,NCgl0080
NC_003450	89848	T	C	synonymous_variant,upstream_gene_variant	p.Asp78Asp,	hypothetical_protein,acetyltransferase_or_hydrolase	NCgl0081,NCgl0080	transcript,transcript	NCgl0081,NCgl0080
NC_003450	89857	G	A	synonymous_variant,upstream_gene_variant	p.Arg81Arg,	hypothetical_protein,acetyltransferase_or_hydrolase	NCgl0081,NCgl0080	transcript,transcript	NCgl0081,NCgl0080
NC_003450	89866	C	T	synonymous_variant,upstream_gene_variant	p.Tyr84Tyr,	hypothetical_protein,acetyltransferase_or_hydrolase	NCgl0081,NCgl0080	transcript,transcript	NCgl0081,NCgl0080
NC_003450	89869	A	G	synonymous_variant,upstream_gene_variant	p.Glu85Glu,	hypothetical_protein,acetyltransferase_or_hydrolase	NCgl0081,NCgl0080	transcript,transcript	NCgl0081,NCgl0080
NC_003450	89881	C	T	synonymous_variant,upstream_gene_variant	p.Ile89Ile,	hypothetical_protein,acetyltransferase_or_hydrolase	NCgl0081,NCgl0080	transcript,transcript	NCgl0081,NCgl0080
NC_003450	89884	C	T	synonymous_variant,upstream_gene_variant	p.Asp90Asp,	hypothetical_protein,acetyltransferase_or_hydrolase	NCgl0081,NCgl0080	transcript,transcript	NCgl0081,NCgl0080
NC_003450	89967	A	G	missense_variant,upstream_gene_variant	p.Gln118Arg,	hypothetical_protein,acetyltransferase_or_hydrolase	NCgl0081,NCgl0080	transcript,transcript	NCgl0081,NCgl0080
NC_003450	90007	C	T	synonymous_variant,upstream_gene_variant	p.Ala131Ala,	hypothetical_protein,acetyltransferase_or_hydrolase	NCgl0081,NCgl0080	transcript,transcript	NCgl0081,NCgl0080
NC_003450	90055	C	A	synonymous_variant	p.Gly147Gly	hypothetical_protein	NCgl0081	transcript	NCgl0081
NC_003450	90097	C	A	synonymous_variant	p.Pro161Pro	hypothetical_protein	NCgl0081	transcript	NCgl0081
NC_003450	90098	T	A	missense_variant	p.Ser162Thr	hypothetical_protein	NCgl0081	transcript	NCgl0081
NC_003450	90103	G	T	synonymous_variant	p.Pro163Pro	hypothetical_protein	NCgl0081	transcript	NCgl0081
NC_003450	90106	G	A	synonymous_variant	p.Gln164Gln	hypothetical_protein	NCgl0081	transcript	NCgl0081
NC_003450	90113	G	A	missense_variant	p.Val167Ile	hypothetical_protein	NCgl0081	transcript	NCgl0081
NC_003450	90118	T	C	synonymous_variant	p.Thr168Thr	hypothetical_protein	NCgl0081	transcript	NCgl0081
NC_003450	90121	G	A	synonymous_variant	p.Val169Val	hypothetical_protein	NCgl0081	transcript	NCgl0081
NC_003450	90130	C	T	synonymous_variant	p.Thr172Thr	hypothetical_protein	NCgl0081	transcript	NCgl0081
NC_003450	90142	T	C	synonymous_variant	p.Ala176Ala	hypothetical_protein	NCgl0081	transcript	NCgl0081
NC_003450	90163	T	C	synonymous_variant	p.Thr183Thr	hypothetical_protein	NCgl0081	transcript	NCgl0081
NC_003450	90175	T	C	synonymous_variant	p.His187His	hypothetical_protein	NCgl0081	transcript	NCgl0081
NC_003450	90178	T	C	synonymous_variant	p.Arg188Arg	hypothetical_protein	NCgl0081	transcript	NCgl0081
NC_003450	90331	A	G	synonymous_variant	p.Leu239Leu	hypothetical_protein	NCgl0081	transcript	NCgl0081
NC_003450	90336	G	T	missense_variant	p.Ser241Ile	hypothetical_protein	NCgl0081	transcript	NCgl0081
NC_003450	90337	C	T	synonymous_variant	p.Ser241Ser	hypothetical_protein	NCgl0081	transcript	NCgl0081
NC_003450	90340	C	T	synonymous_variant	p.Gly242Gly	hypothetical_protein	NCgl0081	transcript	NCgl0081
NC_003450	90342	A	G	missense_variant	p.Glu243Gly	hypothetical_protein	NCgl0081	transcript	NCgl0081
NC_003450	90539	C	T	synonymous_variant	p.Glu145Glu	mar_family_transcriptional_regulator	NCgl0082	transcript	NCgl0082
NC_003450	90588	C	A	missense_variant,upstream_gene_variant	p.Arg129Leu,	mar_family_transcriptional_regulator,urease_subunit_gamma	NCgl0082,NCgl0083	transcript,transcript	NCgl0082,ureA
NC_003450	90617	G	A	synonymous_variant,upstream_gene_variant	p.Gly119Gly,	mar_family_transcriptional_regulator,urease_subunit_gamma	NCgl0082,NCgl0083	transcript,transcript	NCgl0082,ureA
NC_003450	90621	T	G	missense_variant,upstream_gene_variant	p.Lys118Thr,	mar_family_transcriptional_regulator,urease_subunit_gamma	NCgl0082,NCgl0083	transcript,transcript	NCgl0082,ureA
NC_003450	90623	T	C	synonymous_variant,upstream_gene_variant	p.Glu117Glu,	mar_family_transcriptional_regulator,urease_subunit_gamma	NCgl0082,NCgl0083	transcript,transcript	NCgl0082,ureA
NC_003450	90627	C	G	missense_variant,upstream_gene_variant	p.Ser116Thr,	mar_family_transcriptional_regulator,urease_subunit_gamma	NCgl0082,NCgl0083	transcript,transcript	NCgl0082,ureA
NC_003450	90638	A	G	synonymous_variant,upstream_gene_variant	p.Val112Val,	mar_family_transcriptional_regulator,urease_subunit_gamma	NCgl0082,NCgl0083	transcript,transcript	NCgl0082,ureA
NC_003450	90647	G	A	synonymous_variant,upstream_gene_variant	p.Arg109Arg,	mar_family_transcriptional_regulator,urease_subunit_gamma	NCgl0082,NCgl0083	transcript,transcript	NCgl0082,ureA
NC_003450	90653	A	G	synonymous_variant,upstream_gene_variant	p.Asp107Asp,	mar_family_transcriptional_regulator,urease_subunit_gamma	NCgl0082,NCgl0083	transcript,transcript	NCgl0082,ureA
NC_003450	90656	A	T	missense_variant,upstream_gene_variant	p.Asn106Lys,	mar_family_transcriptional_regulator,urease_subunit_gamma	NCgl0082,NCgl0083	transcript,transcript	NCgl0082,ureA
NC_003450	90674	C	A	synonymous_variant,upstream_gene_variant	p.Val100Val,	mar_family_transcriptional_regulator,urease_subunit_gamma	NCgl0082,NCgl0083	transcript,transcript	NCgl0082,ureA
NC_003450	90677	A	G	synonymous_variant,upstream_gene_variant	p.Ile99Ile,	mar_family_transcriptional_regulator,urease_subunit_gamma	NCgl0082,NCgl0083	transcript,transcript	NCgl0082,ureA
NC_003450	90686	T	C	synonymous_variant,upstream_gene_variant	p.Glu96Glu,	mar_family_transcriptional_regulator,urease_subunit_gamma	NCgl0082,NCgl0083	transcript,transcript	NCgl0082,ureA
NC_003450	90689	A	G	synonymous_variant,upstream_gene_variant	p.Ala95Ala,	mar_family_transcriptional_regulator,urease_subunit_gamma	NCgl0082,NCgl0083	transcript,transcript	NCgl0082,ureA
NC_003450	90701	C	T	synonymous_variant,upstream_gene_variant	p.Lys91Lys,	mar_family_transcriptional_regulator,urease_subunit_gamma	NCgl0082,NCgl0083	transcript,transcript	NCgl0082,ureA
NC_003450	90706	A	G	synonymous_variant,upstream_gene_variant	p.Leu90Leu,	mar_family_transcriptional_regulator,urease_subunit_gamma	NCgl0082,NCgl0083	transcript,transcript	NCgl0082,ureA
NC_003450	90713	A	G	synonymous_variant,upstream_gene_variant	p.Ser87Ser,	mar_family_transcriptional_regulator,urease_subunit_gamma	NCgl0082,NCgl0083	transcript,transcript	NCgl0082,ureA
NC_003450	90734	T	C	synonymous_variant,upstream_gene_variant	p.Gly80Gly,	mar_family_transcriptional_regulator,urease_subunit_gamma	NCgl0082,NCgl0083	transcript,transcript	NCgl0082,ureA
NC_003450	90746	A	C	synonymous_variant,upstream_gene_variant	p.Thr76Thr,	mar_family_transcriptional_regulator,urease_subunit_gamma	NCgl0082,NCgl0083	transcript,transcript	NCgl0082,ureA
NC_003450	90748	T	C	missense_variant,upstream_gene_variant	p.Thr76Ala,	mar_family_transcriptional_regulator,urease_subunit_gamma	NCgl0082,NCgl0083	transcript,transcript	NCgl0082,ureA
NC_003450	90758	T	C	synonymous_variant,upstream_gene_variant	p.Pro72Pro,	mar_family_transcriptional_regulator,urease_subunit_gamma	NCgl0082,NCgl0083	transcript,transcript	NCgl0082,ureA
NC_003450	90767	C	G	synonymous_variant,upstream_gene_variant	p.Pro69Pro,	mar_family_transcriptional_regulator,urease_subunit_gamma	NCgl0082,NCgl0083	transcript,transcript	NCgl0082,ureA
NC_003450	90778	T	A	missense_variant,upstream_gene_variant	p.Thr66Ser,	mar_family_transcriptional_regulator,urease_subunit_gamma	NCgl0082,NCgl0083	transcript,transcript	NCgl0082,ureA
NC_003450	90827	C	T	synonymous_variant,upstream_gene_variant	p.Arg49Arg,	mar_family_transcriptional_regulator,urease_subunit_gamma	NCgl0082,NCgl0083	transcript,transcript	NCgl0082,ureA
NC_003450	91257	A	G	synonymous_variant,upstream_gene_variant,upstream_gene_variant	p.Leu28Leu,,	urease_subunit_gamma,mar_family_transcriptional_regulator,urease_subunit_beta	NCgl0083,NCgl0082,NCgl0084	transcript,transcript,transcript	ureA,NCgl0082,ureB
NC_003450	91281	C	T	synonymous_variant,upstream_gene_variant,upstream_gene_variant	p.Val36Val,,	urease_subunit_gamma,mar_family_transcriptional_regulator,urease_subunit_beta	NCgl0083,NCgl0082,NCgl0084	transcript,transcript,transcript	ureA,NCgl0082,ureB
NC_003450	91501	T	C	upstream_gene_variant,upstream_gene_variant,upstream_gene_variant,intergenic_region		mar_family_transcriptional_regulator,urease_subunit_beta,urease_subunit_alpha,urease_subunit_gamma-urease_subunit_beta	NCgl0082,NCgl0084,NCgl0085,NCgl0083-NCgl0084	transcript,transcript,transcript,intergenic_region	NCgl0082,ureB,ureC,NCgl0083-NCgl0084
NC_003450	91712	C	T	synonymous_variant,upstream_gene_variant	p.Arg70Arg,	urease_subunit_beta,urease_subunit_alpha	NCgl0084,NCgl0085	transcript,transcript	ureB,ureC
NC_003450	91945	A	G	missense_variant,upstream_gene_variant	p.Asp148Gly,	urease_subunit_beta,urease_subunit_alpha	NCgl0084,NCgl0085	transcript,transcript	ureB,ureC
NC_003450	91972	T	C	missense_variant,upstream_gene_variant	p.Phe157Ser,	urease_subunit_beta,urease_subunit_alpha	NCgl0084,NCgl0085	transcript,transcript	ureB,ureC
NC_003450	91973	T	G	missense_variant,upstream_gene_variant	p.Phe157Leu,	urease_subunit_beta,urease_subunit_alpha	NCgl0084,NCgl0085	transcript,transcript	ureB,ureC
NC_003450	92276	A	C	missense_variant	p.Lys95Asn	urease_subunit_alpha	NCgl0085	transcript	ureC
NC_003450	92327	C	T	synonymous_variant	p.Asp112Asp	urease_subunit_alpha	NCgl0085	transcript	ureC
NC_003450	92420	A	T	synonymous_variant	p.Thr143Thr	urease_subunit_alpha	NCgl0085	transcript	ureC
NC_003450	92429	C	G	synonymous_variant	p.Val146Val	urease_subunit_alpha	NCgl0085	transcript	ureC
NC_003450	92432	C	T	synonymous_variant	p.Asn147Asn	urease_subunit_alpha	NCgl0085	transcript	ureC
NC_003450	92441	A	G	synonymous_variant	p.Leu150Leu	urease_subunit_alpha	NCgl0085	transcript	ureC
NC_003450	92447	A	G	synonymous_variant	p.Ser152Ser	urease_subunit_alpha	NCgl0085	transcript	ureC
NC_003450	92450	T	C	synonymous_variant	p.Gly153Gly	urease_subunit_alpha	NCgl0085	transcript	ureC
NC_003450	92459	G	C	synonymous_variant	p.Thr156Thr	urease_subunit_alpha	NCgl0085	transcript	ureC
NC_003450	92474	C	T	synonymous_variant	p.Gly161Gly	urease_subunit_alpha	NCgl0085	transcript	ureC
NC_003450	92573	T	C	synonymous_variant	p.Phe194Phe	urease_subunit_alpha	NCgl0085	transcript	ureC
NC_003450	92705	A	G	synonymous_variant	p.Val238Val	urease_subunit_alpha	NCgl0085	transcript	ureC
NC_003450	92714	C	T	synonymous_variant	p.Asp241Asp	urease_subunit_alpha	NCgl0085	transcript	ureC
NC_003450	92808	A	C	missense_variant	p.Thr273Pro	urease_subunit_alpha	NCgl0085	transcript	ureC
NC_003450	92906	C	T	synonymous_variant	p.Leu305Leu	urease_subunit_alpha	NCgl0085	transcript	ureC
NC_003450	92909	A	G	synonymous_variant	p.Pro306Pro	urease_subunit_alpha	NCgl0085	transcript	ureC
NC_003450	92916	C	A	synonymous_variant	p.Arg309Arg	urease_subunit_alpha	NCgl0085	transcript	ureC
NC_003450	92942	C	T	synonymous_variant	p.Asp317Asp	urease_subunit_alpha	NCgl0085	transcript	ureC
NC_003450	93008	A	T	synonymous_variant	p.Arg339Arg	urease_subunit_alpha	NCgl0085	transcript	ureC
NC_003450	93017	C	G	synonymous_variant	p.Ala342Ala	urease_subunit_alpha	NCgl0085	transcript	ureC
NC_003450	93023	G	C	synonymous_variant	p.Thr344Thr	urease_subunit_alpha	NCgl0085	transcript	ureC
NC_003450	93029	A	T	synonymous_variant	p.Ala346Ala	urease_subunit_alpha	NCgl0085	transcript	ureC
NC_003450	93038	T	C	synonymous_variant	p.Asp349Asp	urease_subunit_alpha	NCgl0085	transcript	ureC
NC_003450	93056	T	C	synonymous_variant	p.Gly355Gly	urease_subunit_alpha	NCgl0085	transcript	ureC
NC_003450	93059	C	T	synonymous_variant	p.Ile356Ile	urease_subunit_alpha	NCgl0085	transcript	ureC
NC_003450	93068	C	T	synonymous_variant	p.Ile359Ile	urease_subunit_alpha	NCgl0085	transcript	ureC
NC_003450	93071	C	T	synonymous_variant	p.Thr360Thr	urease_subunit_alpha	NCgl0085	transcript	ureC
NC_003450	93074	T	A	synonymous_variant	p.Ser361Ser	urease_subunit_alpha	NCgl0085	transcript	ureC
NC_003450	93101	A	T	synonymous_variant	p.Val370Val	urease_subunit_alpha	NCgl0085	transcript	ureC
NC_003450	93116	G	A	synonymous_variant	p.Thr375Thr	urease_subunit_alpha	NCgl0085	transcript	ureC
NC_003450	93134	C	T	synonymous_variant,upstream_gene_variant	p.Ala381Ala,	urease_subunit_alpha,urease_accessory_protein_UreE	NCgl0085,NCgl0086	transcript,transcript	ureC,ureE
NC_003450	93140	T	C	synonymous_variant,upstream_gene_variant	p.His383His,	urease_subunit_alpha,urease_accessory_protein_UreE	NCgl0085,NCgl0086	transcript,transcript	ureC,ureE
NC_003450	93188	C	T	synonymous_variant,upstream_gene_variant	p.Asp399Asp,	urease_subunit_alpha,urease_accessory_protein_UreE	NCgl0085,NCgl0086	transcript,transcript	ureC,ureE
NC_003450	93218	A	G	synonymous_variant,upstream_gene_variant	p.Lys409Lys,	urease_subunit_alpha,urease_accessory_protein_UreE	NCgl0085,NCgl0086	transcript,transcript	ureC,ureE
NC_003450	93806	C	T	synonymous_variant,upstream_gene_variant	p.Arg26Arg,	urease_accessory_protein_UreE,urease_accessory_protein_UreF	NCgl0086,NCgl0087	transcript,transcript	ureE,NCgl0087
NC_003450	93821	T	G	synonymous_variant,upstream_gene_variant	p.Val31Val,	urease_accessory_protein_UreE,urease_accessory_protein_UreF	NCgl0086,NCgl0087	transcript,transcript	ureE,NCgl0087
NC_003450	93822	T	C	synonymous_variant,upstream_gene_variant	p.Leu32Leu,	urease_accessory_protein_UreE,urease_accessory_protein_UreF	NCgl0086,NCgl0087	transcript,transcript	ureE,NCgl0087
NC_003450	93842	G	T	synonymous_variant,upstream_gene_variant	p.Arg38Arg,	urease_accessory_protein_UreE,urease_accessory_protein_UreF	NCgl0086,NCgl0087	transcript,transcript	ureE,NCgl0087
NC_003450	93852	C	T	missense_variant,upstream_gene_variant	p.Pro42Ser,	urease_accessory_protein_UreE,urease_accessory_protein_UreF	NCgl0086,NCgl0087	transcript,transcript	ureE,NCgl0087
NC_003450	93879	T	C	synonymous_variant,upstream_gene_variant	p.Leu51Leu,	urease_accessory_protein_UreE,urease_accessory_protein_UreF	NCgl0086,NCgl0087	transcript,transcript	ureE,NCgl0087
NC_003450	93881	A	C	missense_variant,upstream_gene_variant	p.Leu51Phe,	urease_accessory_protein_UreE,urease_accessory_protein_UreF	NCgl0086,NCgl0087	transcript,transcript	ureE,NCgl0087
NC_003450	93884	C	T	synonymous_variant,upstream_gene_variant	p.Asn52Asn,	urease_accessory_protein_UreE,urease_accessory_protein_UreF	NCgl0086,NCgl0087	transcript,transcript	ureE,NCgl0087
NC_003450	93893	T	C	synonymous_variant,upstream_gene_variant	p.His55His,	urease_accessory_protein_UreE,urease_accessory_protein_UreF	NCgl0086,NCgl0087	transcript,transcript	ureE,NCgl0087
NC_003450	93896	G	C	synonymous_variant,upstream_gene_variant	p.Pro56Pro,	urease_accessory_protein_UreE,urease_accessory_protein_UreF	NCgl0086,NCgl0087	transcript,transcript	ureE,NCgl0087
NC_003450	93899	T	C	synonymous_variant,upstream_gene_variant	p.Ile57Ile,	urease_accessory_protein_UreE,urease_accessory_protein_UreF	NCgl0086,NCgl0087	transcript,transcript	ureE,NCgl0087
NC_003450	93905	T	G	synonymous_variant,upstream_gene_variant	p.Arg59Arg,	urease_accessory_protein_UreE,urease_accessory_protein_UreF	NCgl0086,NCgl0087	transcript,transcript	ureE,NCgl0087
NC_003450	93911	T	C	synonymous_variant,upstream_gene_variant	p.Gly61Gly,	urease_accessory_protein_UreE,urease_accessory_protein_UreF	NCgl0086,NCgl0087	transcript,transcript	ureE,NCgl0087
NC_003450	93918	T	C	synonymous_variant,upstream_gene_variant	p.Leu64Leu,	urease_accessory_protein_UreE,urease_accessory_protein_UreF	NCgl0086,NCgl0087	transcript,transcript	ureE,NCgl0087
NC_003450	93926	T	C	synonymous_variant,upstream_gene_variant	p.Ala66Ala,	urease_accessory_protein_UreE,urease_accessory_protein_UreF	NCgl0086,NCgl0087	transcript,transcript	ureE,NCgl0087
NC_003450	93938	G	A	synonymous_variant,upstream_gene_variant	p.Thr70Thr,	urease_accessory_protein_UreE,urease_accessory_protein_UreF	NCgl0086,NCgl0087	transcript,transcript	ureE,NCgl0087
NC_003450	93959	C	T	synonymous_variant,upstream_gene_variant	p.Ile77Ile,	urease_accessory_protein_UreE,urease_accessory_protein_UreF	NCgl0086,NCgl0087	transcript,transcript	ureE,NCgl0087
NC_003450	93977	T	C	synonymous_variant,upstream_gene_variant	p.Val83Val,	urease_accessory_protein_UreE,urease_accessory_protein_UreF	NCgl0086,NCgl0087	transcript,transcript	ureE,NCgl0087
NC_003450	93983	G	A	synonymous_variant,upstream_gene_variant	p.Thr85Thr,	urease_accessory_protein_UreE,urease_accessory_protein_UreF	NCgl0086,NCgl0087	transcript,transcript	ureE,NCgl0087
NC_003450	94022	C	T	synonymous_variant,upstream_gene_variant	p.Ser98Ser,	urease_accessory_protein_UreE,urease_accessory_protein_UreF	NCgl0086,NCgl0087	transcript,transcript	ureE,NCgl0087
NC_003450	94031	C	T	synonymous_variant,upstream_gene_variant	p.Asn101Asn,	urease_accessory_protein_UreE,urease_accessory_protein_UreF	NCgl0086,NCgl0087	transcript,transcript	ureE,NCgl0087
NC_003450	94037	C	T	synonymous_variant,upstream_gene_variant	p.His103His,	urease_accessory_protein_UreE,urease_accessory_protein_UreF	NCgl0086,NCgl0087	transcript,transcript	ureE,NCgl0087
NC_003450	94124	G	A	synonymous_variant,upstream_gene_variant	p.Leu132Leu,	urease_accessory_protein_UreE,urease_accessory_protein_UreF	NCgl0086,NCgl0087	transcript,transcript	ureE,NCgl0087
NC_003450	94134	G	A	missense_variant,upstream_gene_variant	p.Gly136Ser,	urease_accessory_protein_UreE,urease_accessory_protein_UreF	NCgl0086,NCgl0087	transcript,transcript	ureE,NCgl0087
NC_003450	94139	C	T	synonymous_variant,upstream_gene_variant	p.Ile137Ile,	urease_accessory_protein_UreE,urease_accessory_protein_UreF	NCgl0086,NCgl0087	transcript,transcript	ureE,NCgl0087
NC_003450	94397	T	C	missense_variant,upstream_gene_variant	p.Phe66Leu,	urease_accessory_protein_UreF,Ni2+-binding_GTPase	NCgl0087,NCgl0088	transcript,transcript	NCgl0087,NCgl0088
NC_003450	94736	G	A	missense_variant,upstream_gene_variant	p.Val179Met,	urease_accessory_protein_UreF,Ni2+-binding_GTPase	NCgl0087,NCgl0088	transcript,transcript	NCgl0087,NCgl0088
NC_003450	94739	A	G	missense_variant,upstream_gene_variant	p.Met180Val,	urease_accessory_protein_UreF,Ni2+-binding_GTPase	NCgl0087,NCgl0088	transcript,transcript	NCgl0087,NCgl0088
NC_003450	94943	A	C	synonymous_variant,upstream_gene_variant	p.Gly15Gly,	Ni2+-binding_GTPase,urease_accessory_protein_UreH	NCgl0088,NCgl0089	transcript,transcript	NCgl0088,NCgl0089
NC_003450	95147	G	A	synonymous_variant,upstream_gene_variant	p.Ala83Ala,	Ni2+-binding_GTPase,urease_accessory_protein_UreH	NCgl0088,NCgl0089	transcript,transcript	NCgl0088,NCgl0089
NC_003450	95240	G	C	synonymous_variant,upstream_gene_variant	p.Leu114Leu,	Ni2+-binding_GTPase,urease_accessory_protein_UreH	NCgl0088,NCgl0089	transcript,transcript	NCgl0088,NCgl0089
NC_003450	95330	T	C	synonymous_variant,upstream_gene_variant	p.Phe144Phe,	Ni2+-binding_GTPase,urease_accessory_protein_UreH	NCgl0088,NCgl0089	transcript,transcript	NCgl0088,NCgl0089
NC_003450	95399	A	G	synonymous_variant,upstream_gene_variant	p.Lys167Lys,	Ni2+-binding_GTPase,urease_accessory_protein_UreH	NCgl0088,NCgl0089	transcript,transcript	NCgl0088,NCgl0089
NC_003450	95400	G	A	missense_variant,upstream_gene_variant	p.Ala168Thr,	Ni2+-binding_GTPase,urease_accessory_protein_UreH	NCgl0088,NCgl0089	transcript,transcript	NCgl0088,NCgl0089
NC_003450	95408	C	T	synonymous_variant,upstream_gene_variant	p.Arg170Arg,	Ni2+-binding_GTPase,urease_accessory_protein_UreH	NCgl0088,NCgl0089	transcript,transcript	NCgl0088,NCgl0089
NC_003450	95411	G	A	synonymous_variant,upstream_gene_variant	p.Lys171Lys,	Ni2+-binding_GTPase,urease_accessory_protein_UreH	NCgl0088,NCgl0089	transcript,transcript	NCgl0088,NCgl0089
NC_003450	95552	G	C	synonymous_variant	p.Leu12Leu	urease_accessory_protein_UreH	NCgl0089	transcript	NCgl0089
NC_003450	95597	G	A	synonymous_variant	p.Glu27Glu	urease_accessory_protein_UreH	NCgl0089	transcript	NCgl0089
NC_003450	95603	T	C	synonymous_variant	p.Phe29Phe	urease_accessory_protein_UreH	NCgl0089	transcript	NCgl0089
NC_003450	95624	C	A	synonymous_variant	p.Val36Val	urease_accessory_protein_UreH	NCgl0089	transcript	NCgl0089
NC_003450	95639	C	T	synonymous_variant	p.Tyr41Tyr	urease_accessory_protein_UreH	NCgl0089	transcript	NCgl0089
NC_003450	95651	C	A	synonymous_variant	p.Ser45Ser	urease_accessory_protein_UreH	NCgl0089	transcript	NCgl0089
NC_003450	95654	A	C	synonymous_variant	p.Gly46Gly	urease_accessory_protein_UreH	NCgl0089	transcript	NCgl0089
NC_003450	95660	T	C	synonymous_variant	p.Val48Val	urease_accessory_protein_UreH	NCgl0089	transcript	NCgl0089
NC_003450	95662	G	C	missense_variant	p.Cys49Ser	urease_accessory_protein_UreH	NCgl0089	transcript	NCgl0089
NC_003450	95663	C	G	missense_variant	p.Cys49Trp	urease_accessory_protein_UreH	NCgl0089	transcript	NCgl0089
NC_003450	95675	T	C	synonymous_variant	p.Ile53Ile	urease_accessory_protein_UreH	NCgl0089	transcript	NCgl0089
NC_003450	95687	C	T	synonymous_variant	p.Gly57Gly	urease_accessory_protein_UreH	NCgl0089	transcript	NCgl0089
NC_003450	95690	A	C	synonymous_variant	p.Gly58Gly	urease_accessory_protein_UreH	NCgl0089	transcript	NCgl0089
NC_003450	95708	G	T	synonymous_variant	p.Val64Val	urease_accessory_protein_UreH	NCgl0089	transcript	NCgl0089
NC_003450	95727	A	G	missense_variant	p.Ile71Val	urease_accessory_protein_UreH	NCgl0089	transcript	NCgl0089
NC_003450	95741	A	C	synonymous_variant	p.Ala75Ala	urease_accessory_protein_UreH	NCgl0089	transcript	NCgl0089
NC_003450	95747	T	G	synonymous_variant	p.Ala77Ala	urease_accessory_protein_UreH	NCgl0089	transcript	NCgl0089
NC_003450	95765	G	A	synonymous_variant	p.Ser83Ser	urease_accessory_protein_UreH	NCgl0089	transcript	NCgl0089
NC_003450	95800	C	T	missense_variant	p.Ala95Val	urease_accessory_protein_UreH	NCgl0089	transcript	NCgl0089
NC_003450	95804	G	C	synonymous_variant	p.Thr96Thr	urease_accessory_protein_UreH	NCgl0089	transcript	NCgl0089
NC_003450	95808	C	T	missense_variant	p.His98Tyr	urease_accessory_protein_UreH	NCgl0089	transcript	NCgl0089
NC_003450	95816	A	G	synonymous_variant	p.Glu100Glu	urease_accessory_protein_UreH	NCgl0089	transcript	NCgl0089
NC_003450	95837	T	C	synonymous_variant	p.Ala107Ala	urease_accessory_protein_UreH	NCgl0089	transcript	NCgl0089
NC_003450	95850	T	C	synonymous_variant	p.Leu112Leu	urease_accessory_protein_UreH	NCgl0089	transcript	NCgl0089
NC_003450	95852	G	T	missense_variant	p.Leu112Phe	urease_accessory_protein_UreH	NCgl0089	transcript	NCgl0089
NC_003450	95864	C	T	synonymous_variant	p.Thr116Thr	urease_accessory_protein_UreH	NCgl0089	transcript	NCgl0089
NC_003450	95867	C	T	synonymous_variant	p.Ile117Ile	urease_accessory_protein_UreH	NCgl0089	transcript	NCgl0089
NC_003450	95876	G	A	synonymous_variant	p.Arg120Arg	urease_accessory_protein_UreH	NCgl0089	transcript	NCgl0089
NC_003450	95879	G	A	synonymous_variant	p.Glu121Glu	urease_accessory_protein_UreH	NCgl0089	transcript	NCgl0089
NC_003450	95880	G	T	missense_variant	p.Ala122Ser	urease_accessory_protein_UreH	NCgl0089	transcript	NCgl0089
NC_003450	95885	C	G	synonymous_variant	p.Thr123Thr	urease_accessory_protein_UreH	NCgl0089	transcript	NCgl0089
NC_003450	95918	G	A	synonymous_variant	p.Pro134Pro	urease_accessory_protein_UreH	NCgl0089	transcript	NCgl0089
NC_003450	95920	G	C	missense_variant	p.Ser135Thr	urease_accessory_protein_UreH	NCgl0089	transcript	NCgl0089
NC_003450	95921	C	T	synonymous_variant	p.Ser135Ser	urease_accessory_protein_UreH	NCgl0089	transcript	NCgl0089
NC_003450	95922	G	T	missense_variant	p.Ala136Ser	urease_accessory_protein_UreH	NCgl0089	transcript	NCgl0089
NC_003450	95939	C	T	synonymous_variant	p.Ser141Ser	urease_accessory_protein_UreH	NCgl0089	transcript	NCgl0089
NC_003450	96119	G	A	synonymous_variant	p.Gly201Gly	urease_accessory_protein_UreH	NCgl0089	transcript	NCgl0089
NC_003450	96203	C	T	synonymous_variant	p.Tyr229Tyr	urease_accessory_protein_UreH	NCgl0089	transcript	NCgl0089
NC_003450	96209	C	T	synonymous_variant	p.Ala231Ala	urease_accessory_protein_UreH	NCgl0089	transcript	NCgl0089
NC_003450	96218	C	T	synonymous_variant	p.Phe234Phe	urease_accessory_protein_UreH	NCgl0089	transcript	NCgl0089
NC_003450	96221	A	G	synonymous_variant	p.Leu235Leu	urease_accessory_protein_UreH	NCgl0089	transcript	NCgl0089
NC_003450	96237	T	G	missense_variant	p.Leu241Val	urease_accessory_protein_UreH	NCgl0089	transcript	NCgl0089
NC_003450	96238	T	A	stop_gained	p.Leu241*	urease_accessory_protein_UreH	NCgl0089	transcript	NCgl0089
NC_003450	96239	A	G	synonymous_variant	p.Leu241Leu	urease_accessory_protein_UreH	NCgl0089	transcript	NCgl0089
NC_003450	96240	C	T	synonymous_variant	p.Leu242Leu	urease_accessory_protein_UreH	NCgl0089	transcript	NCgl0089
NC_003450	96272	C	T	synonymous_variant	p.Asn252Asn	urease_accessory_protein_UreH	NCgl0089	transcript	NCgl0089
NC_003450	96285	T	C	synonymous_variant	p.Leu257Leu	urease_accessory_protein_UreH	NCgl0089	transcript	NCgl0089
NC_003450	96288	A	G	missense_variant	p.Ile258Val	urease_accessory_protein_UreH	NCgl0089	transcript	NCgl0089
NC_003450	96308	T	C	synonymous_variant	p.Ile264Ile	urease_accessory_protein_UreH	NCgl0089	transcript	NCgl0089
NC_003450	96323	C	T	synonymous_variant	p.Arg269Arg	urease_accessory_protein_UreH	NCgl0089	transcript	NCgl0089
NC_003450	96329	G	A	synonymous_variant	p.Arg271Arg	urease_accessory_protein_UreH	NCgl0089	transcript	NCgl0089
NC_003450	96410	G	A	synonymous_variant	p.Pro245Pro	hydrolase_or_acyltransferase	NCgl0090	transcript	NCgl0090
NC_003450	96469	G	T	missense_variant	p.Gln226Lys	hydrolase_or_acyltransferase	NCgl0090	transcript	NCgl0090
NC_003450	96498	G	C	missense_variant	p.Ala216Gly	hydrolase_or_acyltransferase	NCgl0090	transcript	NCgl0090
NC_003450	96777	G	A	missense_variant	p.Ala123Val	hydrolase_or_acyltransferase	NCgl0090	transcript	NCgl0090
NC_003450	97315	T	C	upstream_gene_variant,intergenic_region		hydrolase_or_acyltransferase,hydrolase_or_acyltransferase-permease	NCgl0090,NCgl0090-NCgl0091	transcript,intergenic_region	NCgl0090,NCgl0090-NCgl0091
NC_003450	97325	A	G	synonymous_variant,upstream_gene_variant	p.Tyr382Tyr,	permease,hydrolase_or_acyltransferase	NCgl0091,NCgl0090	transcript,transcript	NCgl0091,NCgl0090
NC_003450	97334	C	T	synonymous_variant,upstream_gene_variant	p.Lys379Lys,	permease,hydrolase_or_acyltransferase	NCgl0091,NCgl0090	transcript,transcript	NCgl0091,NCgl0090
NC_003450	97340	T	C	synonymous_variant,upstream_gene_variant	p.Gln377Gln,	permease,hydrolase_or_acyltransferase	NCgl0091,NCgl0090	transcript,transcript	NCgl0091,NCgl0090
NC_003450	97343	T	C	synonymous_variant,upstream_gene_variant	p.Val376Val,	permease,hydrolase_or_acyltransferase	NCgl0091,NCgl0090	transcript,transcript	NCgl0091,NCgl0090
NC_003450	97346	G	C	synonymous_variant,upstream_gene_variant	p.Gly375Gly,	permease,hydrolase_or_acyltransferase	NCgl0091,NCgl0090	transcript,transcript	NCgl0091,NCgl0090
NC_003450	97357	C	T	missense_variant,upstream_gene_variant	p.Val372Ile,	permease,hydrolase_or_acyltransferase	NCgl0091,NCgl0090	transcript,transcript	NCgl0091,NCgl0090
NC_003450	97364	G	T	synonymous_variant,upstream_gene_variant	p.Gly369Gly,	permease,hydrolase_or_acyltransferase	NCgl0091,NCgl0090	transcript,transcript	NCgl0091,NCgl0090
NC_003450	97379	C	A	synonymous_variant,upstream_gene_variant	p.Ala364Ala,	permease,hydrolase_or_acyltransferase	NCgl0091,NCgl0090	transcript,transcript	NCgl0091,NCgl0090
NC_003450	97409	A	T	synonymous_variant,upstream_gene_variant	p.Leu354Leu,	permease,hydrolase_or_acyltransferase	NCgl0091,NCgl0090	transcript,transcript	NCgl0091,NCgl0090
NC_003450	97410	A	G	missense_variant,upstream_gene_variant	p.Leu354Pro,	permease,hydrolase_or_acyltransferase	NCgl0091,NCgl0090	transcript,transcript	NCgl0091,NCgl0090
NC_003450	97411	G	C	missense_variant,upstream_gene_variant	p.Leu354Val,	permease,hydrolase_or_acyltransferase	NCgl0091,NCgl0090	transcript,transcript	NCgl0091,NCgl0090
NC_003450	97415	C	T	synonymous_variant,upstream_gene_variant	p.Pro352Pro,	permease,hydrolase_or_acyltransferase	NCgl0091,NCgl0090	transcript,transcript	NCgl0091,NCgl0090
NC_003450	97508	C	T	synonymous_variant,upstream_gene_variant	p.Thr321Thr,	permease,hydrolase_or_acyltransferase	NCgl0091,NCgl0090	transcript,transcript	NCgl0091,NCgl0090
NC_003450	97525	T	C	missense_variant,upstream_gene_variant	p.Ser316Gly,	permease,hydrolase_or_acyltransferase	NCgl0091,NCgl0090	transcript,transcript	NCgl0091,NCgl0090
NC_003450	97532	G	C	synonymous_variant,upstream_gene_variant	p.Gly313Gly,	permease,hydrolase_or_acyltransferase	NCgl0091,NCgl0090	transcript,transcript	NCgl0091,NCgl0090
NC_003450	97567	A	G	missense_variant,upstream_gene_variant	p.Phe302Leu,	permease,hydrolase_or_acyltransferase	NCgl0091,NCgl0090	transcript,transcript	NCgl0091,NCgl0090
NC_003450	97577	G	T	synonymous_variant,upstream_gene_variant	p.Ala298Ala,	permease,hydrolase_or_acyltransferase	NCgl0091,NCgl0090	transcript,transcript	NCgl0091,NCgl0090
NC_003450	97583	A	G	synonymous_variant,upstream_gene_variant	p.Val296Val,	permease,hydrolase_or_acyltransferase	NCgl0091,NCgl0090	transcript,transcript	NCgl0091,NCgl0090
NC_003450	97631	A	G	synonymous_variant,upstream_gene_variant	p.Phe280Phe,	permease,hydrolase_or_acyltransferase	NCgl0091,NCgl0090	transcript,transcript	NCgl0091,NCgl0090
NC_003450	97718	T	G	synonymous_variant,upstream_gene_variant	p.Ala251Ala,	permease,hydrolase_or_acyltransferase	NCgl0091,NCgl0090	transcript,transcript	NCgl0091,NCgl0090
NC_003450	97727	G	A	synonymous_variant,upstream_gene_variant	p.Ala248Ala,	permease,hydrolase_or_acyltransferase	NCgl0091,NCgl0090	transcript,transcript	NCgl0091,NCgl0090
NC_003450	97745	T	C	synonymous_variant	p.Gly242Gly	permease	NCgl0091	transcript	NCgl0091
NC_003450	97754	A	G	synonymous_variant	p.Leu239Leu	permease	NCgl0091	transcript	NCgl0091
NC_003450	97757	A	G	synonymous_variant	p.Ile238Ile	permease	NCgl0091	transcript	NCgl0091
NC_003450	97777	A	C	missense_variant	p.Ser232Ala	permease	NCgl0091	transcript	NCgl0091
NC_003450	97802	C	G	synonymous_variant	p.Leu223Leu	permease	NCgl0091	transcript	NCgl0091
NC_003450	98029	T	C	missense_variant	p.Thr148Ala	permease	NCgl0091	transcript	NCgl0091
NC_003450	98065	T	A	missense_variant	p.Ile136Phe	permease	NCgl0091	transcript	NCgl0091
NC_003450	98240	G	A	synonymous_variant	p.Leu77Leu	permease	NCgl0091	transcript	NCgl0091
NC_003450	98243	T	A	synonymous_variant	p.Val76Val	permease	NCgl0091	transcript	NCgl0091
NC_003450	98428	T	G	missense_variant	p.Ile15Leu	permease	NCgl0091	transcript	NCgl0091
NC_003450	98472	G	C	upstream_gene_variant,intergenic_region		permease,permease-hypothetical_protein	NCgl0091,NCgl0091-NCgl0092	transcript,intergenic_region	NCgl0091,NCgl0091-NCgl0092
NC_003450	98755	A	G	upstream_gene_variant,intergenic_region		permease,permease-hypothetical_protein	NCgl0091,NCgl0091-NCgl0092	transcript,intergenic_region	NCgl0091,NCgl0091-NCgl0092
NC_003450	98823	C	T	synonymous_variant,upstream_gene_variant	p.Lys920Lys,	hypothetical_protein,permease	NCgl0092,NCgl0091	transcript,transcript	NCgl0092,NCgl0091
NC_003450	99069	G	T	missense_variant,upstream_gene_variant	p.Asp838Glu,	hypothetical_protein,permease	NCgl0092,NCgl0091	transcript,transcript	NCgl0092,NCgl0091
NC_003450	99071	C	T	missense_variant	p.Asp838Asn	hypothetical_protein	NCgl0092	transcript	NCgl0092
NC_003450	99201	T	G	missense_variant	p.Glu794Asp	hypothetical_protein	NCgl0092	transcript	NCgl0092
NC_003450	99299	A	T	missense_variant	p.Ser762Thr	hypothetical_protein	NCgl0092	transcript	NCgl0092
NC_003450	99335	T	C	missense_variant	p.Asn750Asp	hypothetical_protein	NCgl0092	transcript	NCgl0092
NC_003450	99511	G	A	missense_variant	p.Thr691Ile	hypothetical_protein	NCgl0092	transcript	NCgl0092
NC_003450	99633	C	T	synonymous_variant	p.Ala650Ala	hypothetical_protein	NCgl0092	transcript	NCgl0092
NC_003450	99702	A	G	synonymous_variant	p.Leu627Leu	hypothetical_protein	NCgl0092	transcript	NCgl0092
NC_003450	100026	G	T	missense_variant	p.Asp519Glu	hypothetical_protein	NCgl0092	transcript	NCgl0092
NC_003450	100082	T	G	missense_variant	p.Ile501Leu	hypothetical_protein	NCgl0092	transcript	NCgl0092
NC_003450	100155	C	G	synonymous_variant	p.Leu476Leu	hypothetical_protein	NCgl0092	transcript	NCgl0092
NC_003450	100161	G	C	missense_variant	p.Asp474Glu	hypothetical_protein	NCgl0092	transcript	NCgl0092
NC_003450	100164	A	C	synonymous_variant	p.Val473Val	hypothetical_protein	NCgl0092	transcript	NCgl0092
NC_003450	100167	A	G	synonymous_variant	p.Thr472Thr	hypothetical_protein	NCgl0092	transcript	NCgl0092
NC_003450	100170	C	T	synonymous_variant	p.Gln471Gln	hypothetical_protein	NCgl0092	transcript	NCgl0092
NC_003450	100452	G	A	synonymous_variant	p.Gly377Gly	hypothetical_protein	NCgl0092	transcript	NCgl0092
NC_003450	100491	A	G	synonymous_variant	p.Ile364Ile	hypothetical_protein	NCgl0092	transcript	NCgl0092
NC_003450	100602	C	T	synonymous_variant	p.Leu327Leu	hypothetical_protein	NCgl0092	transcript	NCgl0092
NC_003450	100941	C	T	synonymous_variant	p.Glu214Glu	hypothetical_protein	NCgl0092	transcript	NCgl0092
NC_003450	100947	T	C	synonymous_variant	p.Glu212Glu	hypothetical_protein	NCgl0092	transcript	NCgl0092
NC_003450	101022	T	C	synonymous_variant	p.Ala187Ala	hypothetical_protein	NCgl0092	transcript	NCgl0092
NC_003450	101070	G	A	synonymous_variant	p.Asp171Asp	hypothetical_protein	NCgl0092	transcript	NCgl0092
NC_003450	101171	T	C	missense_variant	p.Asn138Asp	hypothetical_protein	NCgl0092	transcript	NCgl0092
NC_003450	101593	T	G	upstream_gene_variant,intergenic_region		hypothetical_protein,hypothetical_protein-HSP90_family_protein	NCgl0092,NCgl0092-NCgl0093	transcript,intergenic_region	NCgl0092,NCgl0092-NCgl0093
NC_003450	101607	T	C	upstream_gene_variant,intergenic_region		hypothetical_protein,hypothetical_protein-HSP90_family_protein	NCgl0092,NCgl0092-NCgl0093	transcript,intergenic_region	NCgl0092,NCgl0092-NCgl0093
NC_003450	101651	C	A	synonymous_variant,upstream_gene_variant	p.Ser595Ser,	HSP90_family_protein,hypothetical_protein	NCgl0093,NCgl0092	transcript,transcript	NCgl0093,NCgl0092
NC_003450	101672	T	C	synonymous_variant,upstream_gene_variant	p.Glu588Glu,	HSP90_family_protein,hypothetical_protein	NCgl0093,NCgl0092	transcript,transcript	NCgl0093,NCgl0092
NC_003450	101678	C	G	synonymous_variant,upstream_gene_variant	p.Val586Val,	HSP90_family_protein,hypothetical_protein	NCgl0093,NCgl0092	transcript,transcript	NCgl0093,NCgl0092
NC_003450	101693	C	T	synonymous_variant,upstream_gene_variant	p.Lys581Lys,	HSP90_family_protein,hypothetical_protein	NCgl0093,NCgl0092	transcript,transcript	NCgl0093,NCgl0092
NC_003450	101704	A	G	synonymous_variant,upstream_gene_variant	p.Leu578Leu,	HSP90_family_protein,hypothetical_protein	NCgl0093,NCgl0092	transcript,transcript	NCgl0093,NCgl0092
NC_003450	101708	T	C	synonymous_variant,upstream_gene_variant	p.Ala576Ala,	HSP90_family_protein,hypothetical_protein	NCgl0093,NCgl0092	transcript,transcript	NCgl0093,NCgl0092
NC_003450	101714	A	C	synonymous_variant,upstream_gene_variant	p.Val574Val,	HSP90_family_protein,hypothetical_protein	NCgl0093,NCgl0092	transcript,transcript	NCgl0093,NCgl0092
NC_003450	101810	C	G	synonymous_variant,upstream_gene_variant	p.Ser542Ser,	HSP90_family_protein,hypothetical_protein	NCgl0093,NCgl0092	transcript,transcript	NCgl0093,NCgl0092
NC_003450	101825	C	T	synonymous_variant,upstream_gene_variant	p.Gln537Gln,	HSP90_family_protein,hypothetical_protein	NCgl0093,NCgl0092	transcript,transcript	NCgl0093,NCgl0092
NC_003450	101996	G	A	synonymous_variant,upstream_gene_variant	p.Gly480Gly,	HSP90_family_protein,hypothetical_protein	NCgl0093,NCgl0092	transcript,transcript	NCgl0093,NCgl0092
NC_003450	101999	C	T	synonymous_variant,upstream_gene_variant	p.Lys479Lys,	HSP90_family_protein,hypothetical_protein	NCgl0093,NCgl0092	transcript,transcript	NCgl0093,NCgl0092
NC_003450	102008	A	G	synonymous_variant,upstream_gene_variant	p.Phe476Phe,	HSP90_family_protein,hypothetical_protein	NCgl0093,NCgl0092	transcript,transcript	NCgl0093,NCgl0092
NC_003450	102019	A	G	synonymous_variant,upstream_gene_variant	p.Leu473Leu,	HSP90_family_protein,hypothetical_protein	NCgl0093,NCgl0092	transcript,transcript	NCgl0093,NCgl0092
NC_003450	102020	T	C	synonymous_variant,upstream_gene_variant	p.Ser472Ser,	HSP90_family_protein,hypothetical_protein	NCgl0093,NCgl0092	transcript,transcript	NCgl0093,NCgl0092
NC_003450	102023	T	G	missense_variant,upstream_gene_variant	p.Glu471Asp,	HSP90_family_protein,hypothetical_protein	NCgl0093,NCgl0092	transcript,transcript	NCgl0093,NCgl0092
NC_003450	102032	C	T	synonymous_variant,upstream_gene_variant	p.Gln468Gln,	HSP90_family_protein,hypothetical_protein	NCgl0093,NCgl0092	transcript,transcript	NCgl0093,NCgl0092
NC_003450	102035	C	T	synonymous_variant,upstream_gene_variant	p.Ala467Ala,	HSP90_family_protein,hypothetical_protein	NCgl0093,NCgl0092	transcript,transcript	NCgl0093,NCgl0092
NC_003450	102056	C	T	synonymous_variant,upstream_gene_variant	p.Glu460Glu,	HSP90_family_protein,hypothetical_protein	NCgl0093,NCgl0092	transcript,transcript	NCgl0093,NCgl0092
NC_003450	102059	A	T	synonymous_variant,upstream_gene_variant	p.Ile459Ile,	HSP90_family_protein,hypothetical_protein	NCgl0093,NCgl0092	transcript,transcript	NCgl0093,NCgl0092
NC_003450	102061	T	C	missense_variant,upstream_gene_variant	p.Ile459Val,	HSP90_family_protein,hypothetical_protein	NCgl0093,NCgl0092	transcript,transcript	NCgl0093,NCgl0092
NC_003450	102062	G	A	synonymous_variant,upstream_gene_variant	p.Asp458Asp,	HSP90_family_protein,hypothetical_protein	NCgl0093,NCgl0092	transcript,transcript	NCgl0093,NCgl0092
NC_003450	102353	A	T	synonymous_variant	p.Ala361Ala	HSP90_family_protein	NCgl0093	transcript	NCgl0093
NC_003450	102358	G	A	synonymous_variant	p.Leu360Leu	HSP90_family_protein	NCgl0093	transcript	NCgl0093
NC_003450	102362	C	T	synonymous_variant	p.Ala358Ala	HSP90_family_protein	NCgl0093	transcript	NCgl0093
NC_003450	102365	G	A	synonymous_variant	p.Asp357Asp	HSP90_family_protein	NCgl0093	transcript	NCgl0093
NC_003450	102368	C	A	synonymous_variant	p.Ser356Ser	HSP90_family_protein	NCgl0093	transcript	NCgl0093
NC_003450	102371	T	G	missense_variant	p.Gln355His	HSP90_family_protein	NCgl0093	transcript	NCgl0093
NC_003450	102372	T	A	missense_variant	p.Gln355Leu	HSP90_family_protein	NCgl0093	transcript	NCgl0093
NC_003450	102380	C	T	synonymous_variant	p.Glu352Glu	HSP90_family_protein	NCgl0093	transcript	NCgl0093
NC_003450	102383	G	A	synonymous_variant	p.Arg351Arg	HSP90_family_protein	NCgl0093	transcript	NCgl0093
NC_003450	102392	A	G	synonymous_variant	p.Leu348Leu	HSP90_family_protein	NCgl0093	transcript	NCgl0093
NC_003450	102407	A	G	synonymous_variant	p.Thr343Thr	HSP90_family_protein	NCgl0093	transcript	NCgl0093
NC_003450	102410	A	G	synonymous_variant	p.Phe342Phe	HSP90_family_protein	NCgl0093	transcript	NCgl0093
NC_003450	102431	C	T	synonymous_variant	p.Lys335Lys	HSP90_family_protein	NCgl0093	transcript	NCgl0093
NC_003450	102434	G	T	synonymous_variant	p.Thr334Thr	HSP90_family_protein	NCgl0093	transcript	NCgl0093
NC_003450	102512	C	T	missense_variant	p.Met308Ile	HSP90_family_protein	NCgl0093	transcript	NCgl0093
NC_003450	102548	G	A	synonymous_variant	p.Thr296Thr	HSP90_family_protein	NCgl0093	transcript	NCgl0093
NC_003450	102554	A	G	synonymous_variant	p.Asn294Asn	HSP90_family_protein	NCgl0093	transcript	NCgl0093
NC_003450	102575	G	A	synonymous_variant	p.Phe287Phe	HSP90_family_protein	NCgl0093	transcript	NCgl0093
NC_003450	102668	G	A	synonymous_variant	p.Ala256Ala	HSP90_family_protein	NCgl0093	transcript	NCgl0093
NC_003450	102788	C	T	synonymous_variant	p.Lys216Lys	HSP90_family_protein	NCgl0093	transcript	NCgl0093
NC_003450	102832	C	T	missense_variant	p.Gly202Ser	HSP90_family_protein	NCgl0093	transcript	NCgl0093
NC_003450	102845	A	T	synonymous_variant	p.Pro197Pro	HSP90_family_protein	NCgl0093	transcript	NCgl0093
NC_003450	102847	G	A	missense_variant	p.Pro197Ser	HSP90_family_protein	NCgl0093	transcript	NCgl0093
NC_003450	102850	T	C	missense_variant	p.Ile196Val	HSP90_family_protein	NCgl0093	transcript	NCgl0093
NC_003450	102860	G	A	synonymous_variant	p.Arg192Arg	HSP90_family_protein	NCgl0093	transcript	NCgl0093
NC_003450	102872	A	G	synonymous_variant	p.Ser188Ser	HSP90_family_protein	NCgl0093	transcript	NCgl0093
NC_003450	102875	A	C	synonymous_variant	p.Ala187Ala	HSP90_family_protein	NCgl0093	transcript	NCgl0093
NC_003450	102893	A	T	missense_variant	p.Asn181Lys	HSP90_family_protein	NCgl0093	transcript	NCgl0093
NC_003450	102929	A	T	synonymous_variant,upstream_gene_variant	p.Thr169Thr,	HSP90_family_protein,AMP_nucleosidase	NCgl0093,NCgl0094	transcript,transcript	NCgl0093,NCgl0094
NC_003450	103037	A	G	synonymous_variant,upstream_gene_variant	p.Gly133Gly,	HSP90_family_protein,AMP_nucleosidase	NCgl0093,NCgl0094	transcript,transcript	NCgl0093,NCgl0094
NC_003450	103743	C	G	missense_variant,upstream_gene_variant	p.Arg81Gly,	AMP_nucleosidase,HSP90_family_protein	NCgl0094,NCgl0093	transcript,transcript	NCgl0094,NCgl0093
NC_003450	103744	G	T	missense_variant,upstream_gene_variant	p.Arg81Leu,	AMP_nucleosidase,HSP90_family_protein	NCgl0094,NCgl0093	transcript,transcript	NCgl0094,NCgl0093
NC_003450	104345	G	A	synonymous_variant	p.Val281Val	AMP_nucleosidase	NCgl0094	transcript	NCgl0094
NC_003450	104366	G	C	synonymous_variant	p.Val288Val	AMP_nucleosidase	NCgl0094	transcript	NCgl0094
NC_003450	104528	C	T	synonymous_variant	p.Val342Val	AMP_nucleosidase	NCgl0094	transcript	NCgl0094
NC_003450	104531	C	T	synonymous_variant	p.Asp343Asp	AMP_nucleosidase	NCgl0094	transcript	NCgl0094
NC_003450	104558	C	G	synonymous_variant	p.Leu352Leu	AMP_nucleosidase	NCgl0094	transcript	NCgl0094
NC_003450	104591	C	T	synonymous_variant	p.Asp363Asp	AMP_nucleosidase	NCgl0094	transcript	NCgl0094
NC_003450	104619	A	G	missense_variant	p.Asn373Asp	AMP_nucleosidase	NCgl0094	transcript	NCgl0094
NC_003450	104696	T	C	synonymous_variant	p.Tyr398Tyr	AMP_nucleosidase	NCgl0094	transcript	NCgl0094
NC_003450	104699	A	C	synonymous_variant	p.Arg399Arg	AMP_nucleosidase	NCgl0094	transcript	NCgl0094
NC_003450	104711	A	G	synonymous_variant	p.Pro403Pro	AMP_nucleosidase	NCgl0094	transcript	NCgl0094
NC_003450	104714	C	T	synonymous_variant	p.Tyr404Tyr	AMP_nucleosidase	NCgl0094	transcript	NCgl0094
NC_003450	104717	C	A	synonymous_variant	p.Gly405Gly	AMP_nucleosidase	NCgl0094	transcript	NCgl0094
NC_003450	104807	C	G	synonymous_variant	p.Ala435Ala	AMP_nucleosidase	NCgl0094	transcript	NCgl0094
NC_003450	104813	C	G	synonymous_variant	p.Val437Val	AMP_nucleosidase	NCgl0094	transcript	NCgl0094
NC_003450	104891	G	A	synonymous_variant	p.Leu463Leu	AMP_nucleosidase	NCgl0094	transcript	NCgl0094
NC_003450	104957	G	A	intergenic_region		AMP_nucleosidase-hypothetical_protein	NCgl0094-NCgl0095	intergenic_region	NCgl0094-NCgl0095
NC_003450	104958	T	C	intergenic_region		AMP_nucleosidase-hypothetical_protein	NCgl0094-NCgl0095	intergenic_region	NCgl0094-NCgl0095
NC_003450	105018	G	A	intergenic_region		AMP_nucleosidase-hypothetical_protein	NCgl0094-NCgl0095	intergenic_region	NCgl0094-NCgl0095
NC_003450	106550	T	C	upstream_gene_variant,intergenic_region		thiamine_pyrophosphate-requiring_enzyme,thiamine_pyrophosphate-requiring_enzyme-hypothetical_protein	NCgl0096,NCgl0096-NCgl0097	transcript,intergenic_region	NCgl0096,NCgl0096-NCgl0097
NC_003450	106566	C	T	upstream_gene_variant,intergenic_region		thiamine_pyrophosphate-requiring_enzyme,thiamine_pyrophosphate-requiring_enzyme-hypothetical_protein	NCgl0096,NCgl0096-NCgl0097	transcript,intergenic_region	NCgl0096,NCgl0096-NCgl0097
NC_003450	106595	G	A	upstream_gene_variant,intergenic_region		thiamine_pyrophosphate-requiring_enzyme,thiamine_pyrophosphate-requiring_enzyme-hypothetical_protein	NCgl0096,NCgl0096-NCgl0097	transcript,intergenic_region	NCgl0096,NCgl0096-NCgl0097
NC_003450	106847	T	C	missense_variant,upstream_gene_variant,upstream_gene_variant	p.His111Arg,,	hypothetical_protein,thiamine_pyrophosphate-requiring_enzyme,proline_dehydrogenase	NCgl0097,NCgl0096,NCgl0098	transcript,transcript,transcript	NCgl0097,NCgl0096,NCgl0098
NC_003450	106852	C	T	synonymous_variant,upstream_gene_variant,upstream_gene_variant	p.Gln109Gln,,	hypothetical_protein,thiamine_pyrophosphate-requiring_enzyme,proline_dehydrogenase	NCgl0097,NCgl0096,NCgl0098	transcript,transcript,transcript	NCgl0097,NCgl0096,NCgl0098
NC_003450	106897	C	T	synonymous_variant,upstream_gene_variant,upstream_gene_variant	p.Val94Val,,	hypothetical_protein,thiamine_pyrophosphate-requiring_enzyme,proline_dehydrogenase	NCgl0097,NCgl0096,NCgl0098	transcript,transcript,transcript	NCgl0097,NCgl0096,NCgl0098
NC_003450	106899	C	T	missense_variant,upstream_gene_variant,upstream_gene_variant	p.Val94Met,,	hypothetical_protein,thiamine_pyrophosphate-requiring_enzyme,proline_dehydrogenase	NCgl0097,NCgl0096,NCgl0098	transcript,transcript,transcript	NCgl0097,NCgl0096,NCgl0098
NC_003450	106956	T	C	missense_variant,upstream_gene_variant,upstream_gene_variant	p.Arg75Gly,,	hypothetical_protein,thiamine_pyrophosphate-requiring_enzyme,proline_dehydrogenase	NCgl0097,NCgl0096,NCgl0098	transcript,transcript,transcript	NCgl0097,NCgl0096,NCgl0098
NC_003450	107015	A	G	missense_variant,upstream_gene_variant	p.Val55Ala,	hypothetical_protein,proline_dehydrogenase	NCgl0097,NCgl0098	transcript,transcript	NCgl0097,NCgl0098
NC_003450	107104	A	G	synonymous_variant,upstream_gene_variant	p.Thr25Thr,	hypothetical_protein,proline_dehydrogenase	NCgl0097,NCgl0098	transcript,transcript	NCgl0097,NCgl0098
NC_003450	107106	T	A	missense_variant,upstream_gene_variant	p.Thr25Ser,	hypothetical_protein,proline_dehydrogenase	NCgl0097,NCgl0098	transcript,transcript	NCgl0097,NCgl0098
NC_003450	107133	T	G	missense_variant,upstream_gene_variant	p.Ile16Leu,	hypothetical_protein,proline_dehydrogenase	NCgl0097,NCgl0098	transcript,transcript	NCgl0097,NCgl0098
NC_003450	107137	A	G	synonymous_variant,upstream_gene_variant	p.Pro14Pro,	hypothetical_protein,proline_dehydrogenase	NCgl0097,NCgl0098	transcript,transcript	NCgl0097,NCgl0098
NC_003450	107142	C	T	missense_variant,upstream_gene_variant	p.Ala13Thr,	hypothetical_protein,proline_dehydrogenase	NCgl0097,NCgl0098	transcript,transcript	NCgl0097,NCgl0098
NC_003450	107148	T	C	missense_variant,upstream_gene_variant	p.Ile11Val,	hypothetical_protein,proline_dehydrogenase	NCgl0097,NCgl0098	transcript,transcript	NCgl0097,NCgl0098
NC_003450	107181	A	G	upstream_gene_variant,upstream_gene_variant,intergenic_region		hypothetical_protein,proline_dehydrogenase,hypothetical_protein-proline_dehydrogenase	NCgl0097,NCgl0098,NCgl0097-NCgl0098	transcript,transcript,intergenic_region	NCgl0097,NCgl0098,NCgl0097-NCgl0098
NC_003450	107220	G	T	upstream_gene_variant,upstream_gene_variant,intergenic_region		hypothetical_protein,proline_dehydrogenase,hypothetical_protein-proline_dehydrogenase	NCgl0097,NCgl0098,NCgl0097-NCgl0098	transcript,transcript,intergenic_region	NCgl0097,NCgl0098,NCgl0097-NCgl0098
NC_003450	107228	A	G	upstream_gene_variant,upstream_gene_variant,intergenic_region		hypothetical_protein,proline_dehydrogenase,hypothetical_protein-proline_dehydrogenase	NCgl0097,NCgl0098,NCgl0097-NCgl0098	transcript,transcript,intergenic_region	NCgl0097,NCgl0098,NCgl0097-NCgl0098
NC_003450	107229	G	A	upstream_gene_variant,upstream_gene_variant,intergenic_region		hypothetical_protein,proline_dehydrogenase,hypothetical_protein-proline_dehydrogenase	NCgl0097,NCgl0098,NCgl0097-NCgl0098	transcript,transcript,intergenic_region	NCgl0097,NCgl0098,NCgl0097-NCgl0098
NC_003450	107231	T	C	upstream_gene_variant,upstream_gene_variant,intergenic_region		hypothetical_protein,proline_dehydrogenase,hypothetical_protein-proline_dehydrogenase	NCgl0097,NCgl0098,NCgl0097-NCgl0098	transcript,transcript,intergenic_region	NCgl0097,NCgl0098,NCgl0097-NCgl0098
NC_003450	107234	C	T	upstream_gene_variant,upstream_gene_variant,intergenic_region		hypothetical_protein,proline_dehydrogenase,hypothetical_protein-proline_dehydrogenase	NCgl0097,NCgl0098,NCgl0097-NCgl0098	transcript,transcript,intergenic_region	NCgl0097,NCgl0098,NCgl0097-NCgl0098
NC_003450	107250	G	A	upstream_gene_variant,upstream_gene_variant,intergenic_region		hypothetical_protein,proline_dehydrogenase,hypothetical_protein-proline_dehydrogenase	NCgl0097,NCgl0098,NCgl0097-NCgl0098	transcript,transcript,intergenic_region	NCgl0097,NCgl0098,NCgl0097-NCgl0098
NC_003450	107261	G	T	upstream_gene_variant,upstream_gene_variant,intergenic_region		hypothetical_protein,proline_dehydrogenase,hypothetical_protein-proline_dehydrogenase	NCgl0097,NCgl0098,NCgl0097-NCgl0098	transcript,transcript,intergenic_region	NCgl0097,NCgl0098,NCgl0097-NCgl0098
NC_003450	107263	A	G	upstream_gene_variant,upstream_gene_variant,intergenic_region		hypothetical_protein,proline_dehydrogenase,hypothetical_protein-proline_dehydrogenase	NCgl0097,NCgl0098,NCgl0097-NCgl0098	transcript,transcript,intergenic_region	NCgl0097,NCgl0098,NCgl0097-NCgl0098
NC_003450	107279	G	A	upstream_gene_variant,upstream_gene_variant,intergenic_region		hypothetical_protein,proline_dehydrogenase,hypothetical_protein-proline_dehydrogenase	NCgl0097,NCgl0098,NCgl0097-NCgl0098	transcript,transcript,intergenic_region	NCgl0097,NCgl0098,NCgl0097-NCgl0098
NC_003450	107285	A	G	upstream_gene_variant,upstream_gene_variant,intergenic_region		hypothetical_protein,proline_dehydrogenase,hypothetical_protein-proline_dehydrogenase	NCgl0097,NCgl0098,NCgl0097-NCgl0098	transcript,transcript,intergenic_region	NCgl0097,NCgl0098,NCgl0097-NCgl0098
NC_003450	107286	A	G	upstream_gene_variant,upstream_gene_variant,intergenic_region		hypothetical_protein,proline_dehydrogenase,hypothetical_protein-proline_dehydrogenase	NCgl0097,NCgl0098,NCgl0097-NCgl0098	transcript,transcript,intergenic_region	NCgl0097,NCgl0098,NCgl0097-NCgl0098
NC_003450	107296	C	T	upstream_gene_variant,upstream_gene_variant,intergenic_region		hypothetical_protein,proline_dehydrogenase,hypothetical_protein-proline_dehydrogenase	NCgl0097,NCgl0098,NCgl0097-NCgl0098	transcript,transcript,intergenic_region	NCgl0097,NCgl0098,NCgl0097-NCgl0098
NC_003450	107297	T	G	upstream_gene_variant,upstream_gene_variant,intergenic_region		hypothetical_protein,proline_dehydrogenase,hypothetical_protein-proline_dehydrogenase	NCgl0097,NCgl0098,NCgl0097-NCgl0098	transcript,transcript,intergenic_region	NCgl0097,NCgl0098,NCgl0097-NCgl0098
NC_003450	107331	A	G	upstream_gene_variant,upstream_gene_variant,intergenic_region		hypothetical_protein,proline_dehydrogenase,hypothetical_protein-proline_dehydrogenase	NCgl0097,NCgl0098,NCgl0097-NCgl0098	transcript,transcript,intergenic_region	NCgl0097,NCgl0098,NCgl0097-NCgl0098
NC_003450	107411	C	T	upstream_gene_variant,upstream_gene_variant,intergenic_region		hypothetical_protein,proline_dehydrogenase,hypothetical_protein-proline_dehydrogenase	NCgl0097,NCgl0098,NCgl0097-NCgl0098	transcript,transcript,intergenic_region	NCgl0097,NCgl0098,NCgl0097-NCgl0098
NC_003450	107440	G	A	synonymous_variant,upstream_gene_variant	p.Thr2Thr,	proline_dehydrogenase,hypothetical_protein	NCgl0098,NCgl0097	transcript,transcript	NCgl0098,NCgl0097
NC_003450	107457	T	C	missense_variant,upstream_gene_variant	p.Ile8Thr,	proline_dehydrogenase,hypothetical_protein	NCgl0098,NCgl0097	transcript,transcript	NCgl0098,NCgl0097
NC_003450	107458	T	C	synonymous_variant,upstream_gene_variant	p.Ile8Ile,	proline_dehydrogenase,hypothetical_protein	NCgl0098,NCgl0097	transcript,transcript	NCgl0098,NCgl0097
NC_003450	107459	G	T	stop_gained,upstream_gene_variant	p.Glu9*,	proline_dehydrogenase,hypothetical_protein	NCgl0098,NCgl0097	transcript,transcript	NCgl0098,NCgl0097
NC_003450	107460	A	C	missense_variant,upstream_gene_variant	p.Glu9Ala,	proline_dehydrogenase,hypothetical_protein	NCgl0098,NCgl0097	transcript,transcript	NCgl0098,NCgl0097
NC_003450	107719	C	T	synonymous_variant,upstream_gene_variant	p.Ala95Ala,	proline_dehydrogenase,hypothetical_protein	NCgl0098,NCgl0097	transcript,transcript	NCgl0098,NCgl0097
NC_003450	107986	T	C	synonymous_variant	p.Ser184Ser	proline_dehydrogenase	NCgl0098	transcript	NCgl0098
NC_003450	108031	T	C	synonymous_variant	p.Val199Val	proline_dehydrogenase	NCgl0098	transcript	NCgl0098
NC_003450	108033	A	C	missense_variant	p.Asn200Thr	proline_dehydrogenase	NCgl0098	transcript	NCgl0098
NC_003450	108037	T	C	synonymous_variant	p.Tyr201Tyr	proline_dehydrogenase	NCgl0098	transcript	NCgl0098
NC_003450	108085	G	C	synonymous_variant	p.Pro217Pro	proline_dehydrogenase	NCgl0098	transcript	NCgl0098
NC_003450	108086	A	C	missense_variant	p.Lys218Gln	proline_dehydrogenase	NCgl0098	transcript	NCgl0098
NC_003450	108124	C	T	synonymous_variant	p.Tyr230Tyr	proline_dehydrogenase	NCgl0098	transcript	NCgl0098
NC_003450	108130	T	C	synonymous_variant	p.Asp232Asp	proline_dehydrogenase	NCgl0098	transcript	NCgl0098
NC_003450	108136	C	T	synonymous_variant	p.Arg234Arg	proline_dehydrogenase	NCgl0098	transcript	NCgl0098
NC_003450	108142	T	C	synonymous_variant	p.Thr236Thr	proline_dehydrogenase	NCgl0098	transcript	NCgl0098
NC_003450	108148	G	A	synonymous_variant	p.Glu238Glu	proline_dehydrogenase	NCgl0098	transcript	NCgl0098
NC_003450	108154	C	T	synonymous_variant	p.Phe240Phe	proline_dehydrogenase	NCgl0098	transcript	NCgl0098
NC_003450	108157	G	A	synonymous_variant	p.Lys241Lys	proline_dehydrogenase	NCgl0098	transcript	NCgl0098
NC_003450	108164	C	T	missense_variant	p.Leu244Phe	proline_dehydrogenase	NCgl0098	transcript	NCgl0098
NC_003450	108166	C	G	synonymous_variant	p.Leu244Leu	proline_dehydrogenase	NCgl0098	transcript	NCgl0098
NC_003450	108172	T	G	missense_variant	p.Asn246Lys	proline_dehydrogenase	NCgl0098	transcript	NCgl0098
NC_003450	108175	A	G	synonymous_variant	p.Pro247Pro	proline_dehydrogenase	NCgl0098	transcript	NCgl0098
NC_003450	108238	A	G	synonymous_variant	p.Ala268Ala	proline_dehydrogenase	NCgl0098	transcript	NCgl0098
NC_003450	108241	C	T	synonymous_variant	p.Ile269Ile	proline_dehydrogenase	NCgl0098	transcript	NCgl0098
NC_003450	108248	T	C	synonymous_variant	p.Leu272Leu	proline_dehydrogenase	NCgl0098	transcript	NCgl0098
NC_003450	108316	T	G	synonymous_variant	p.Gly294Gly	proline_dehydrogenase	NCgl0098	transcript	NCgl0098
NC_003450	108328	T	C	synonymous_variant	p.Pro298Pro	proline_dehydrogenase	NCgl0098	transcript	NCgl0098
NC_003450	108343	C	T	synonymous_variant	p.His303His	proline_dehydrogenase	NCgl0098	transcript	NCgl0098
NC_003450	108346	G	A	synonymous_variant	p.Ala304Ala	proline_dehydrogenase	NCgl0098	transcript	NCgl0098
NC_003450	108364	A	G	synonymous_variant	p.Pro310Pro	proline_dehydrogenase	NCgl0098	transcript	NCgl0098
NC_003450	108370	C	T	synonymous_variant	p.Ala312Ala	proline_dehydrogenase	NCgl0098	transcript	NCgl0098
NC_003450	108373	A	G	synonymous_variant	p.Thr313Thr	proline_dehydrogenase	NCgl0098	transcript	NCgl0098
NC_003450	108385	A	G	synonymous_variant	p.Lys317Lys	proline_dehydrogenase	NCgl0098	transcript	NCgl0098
NC_003450	108394	C	T	synonymous_variant	p.Thr320Thr	proline_dehydrogenase	NCgl0098	transcript	NCgl0098
NC_003450	108403	T	C	synonymous_variant	p.Asn323Asn	proline_dehydrogenase	NCgl0098	transcript	NCgl0098
NC_003450	108415	C	G	synonymous_variant	p.Val327Val	proline_dehydrogenase	NCgl0098	transcript	NCgl0098
NC_003450	108418	C	G	synonymous_variant	p.Leu328Leu	proline_dehydrogenase	NCgl0098	transcript	NCgl0098
NC_003450	108433	C	T	synonymous_variant	p.Arg333Arg	proline_dehydrogenase	NCgl0098	transcript	NCgl0098
NC_003450	108463	C	T	synonymous_variant	p.Gly343Gly	proline_dehydrogenase	NCgl0098	transcript	NCgl0098
NC_003450	108475	C	T	synonymous_variant	p.His347His	proline_dehydrogenase	NCgl0098	transcript	NCgl0098
NC_003450	108499	A	G	synonymous_variant	p.Ala355Ala	proline_dehydrogenase	NCgl0098	transcript	NCgl0098
NC_003450	108505	G	A	synonymous_variant	p.Leu357Leu	proline_dehydrogenase	NCgl0098	transcript	NCgl0098
NC_003450	108520	T	C	synonymous_variant	p.Arg362Arg	proline_dehydrogenase	NCgl0098	transcript	NCgl0098
NC_003450	108526	A	T	synonymous_variant	p.Val364Val	proline_dehydrogenase	NCgl0098	transcript	NCgl0098
NC_003450	108529	G	C	synonymous_variant	p.Ala365Ala	proline_dehydrogenase	NCgl0098	transcript	NCgl0098
NC_003450	108637	A	G	synonymous_variant	p.Gln401Gln	proline_dehydrogenase	NCgl0098	transcript	NCgl0098
NC_003450	108796	C	T	synonymous_variant	p.Leu454Leu	proline_dehydrogenase	NCgl0098	transcript	NCgl0098
NC_003450	108938	G	C	missense_variant	p.Val502Leu	proline_dehydrogenase	NCgl0098	transcript	NCgl0098
NC_003450	109139	A	G	missense_variant	p.Thr569Ala	proline_dehydrogenase	NCgl0098	transcript	NCgl0098
NC_003450	109378	G	A	synonymous_variant	p.Lys648Lys	proline_dehydrogenase	NCgl0098	transcript	NCgl0098
NC_003450	109481	T	C	missense_variant	p.Cys683Arg	proline_dehydrogenase	NCgl0098	transcript	NCgl0098
NC_003450	109637	C	A	missense_variant	p.Leu735Ile	proline_dehydrogenase	NCgl0098	transcript	NCgl0098
NC_003450	110167	T	C	synonymous_variant	p.Ile911Ile	proline_dehydrogenase	NCgl0098	transcript	NCgl0098
NC_003450	110294	G	A	missense_variant	p.Glu954Lys	proline_dehydrogenase	NCgl0098	transcript	NCgl0098
NC_003450	110326	C	G	synonymous_variant	p.Leu964Leu	proline_dehydrogenase	NCgl0098	transcript	NCgl0098
NC_003450	110327	C	T	missense_variant	p.Pro965Ser	proline_dehydrogenase	NCgl0098	transcript	NCgl0098
NC_003450	110332	A	T	synonymous_variant	p.Gly966Gly	proline_dehydrogenase	NCgl0098	transcript	NCgl0098
NC_003450	110338	G	C	missense_variant	p.Glu968Asp	proline_dehydrogenase	NCgl0098	transcript	NCgl0098
NC_003450	110339	C	A	missense_variant	p.Leu969Ile	proline_dehydrogenase	NCgl0098	transcript	NCgl0098
NC_003450	110440	T	C	synonymous_variant	p.Ile1002Ile	proline_dehydrogenase	NCgl0098	transcript	NCgl0098
NC_003450	110479	C	T	synonymous_variant	p.Asp1015Asp	proline_dehydrogenase	NCgl0098	transcript	NCgl0098
NC_003450	110488	C	T	synonymous_variant	p.Ala1018Ala	proline_dehydrogenase	NCgl0098	transcript	NCgl0098
NC_003450	110490	C	T	missense_variant	p.Thr1019Ile	proline_dehydrogenase	NCgl0098	transcript	NCgl0098
NC_003450	110494	C	T	synonymous_variant	p.Pro1020Pro	proline_dehydrogenase	NCgl0098	transcript	NCgl0098
NC_003450	110497	A	C	synonymous_variant	p.Arg1021Arg	proline_dehydrogenase	NCgl0098	transcript	NCgl0098
NC_003450	110500	A	T	missense_variant	p.Glu1022Asp	proline_dehydrogenase	NCgl0098	transcript	NCgl0098
NC_003450	110501	A	G	missense_variant	p.Thr1023Ala	proline_dehydrogenase	NCgl0098	transcript	NCgl0098
NC_003450	110511	C	T	missense_variant	p.Ala1026Val	proline_dehydrogenase	NCgl0098	transcript	NCgl0098
NC_003450	110513	T	C	synonymous_variant	p.Leu1027Leu	proline_dehydrogenase	NCgl0098	transcript	NCgl0098
NC_003450	110515	G	T	missense_variant	p.Leu1027Phe	proline_dehydrogenase	NCgl0098	transcript	NCgl0098
NC_003450	110524	C	G	synonymous_variant	p.Ala1030Ala	proline_dehydrogenase	NCgl0098	transcript	NCgl0098
NC_003450	110527	T	C	synonymous_variant	p.Arg1031Arg	proline_dehydrogenase	NCgl0098	transcript	NCgl0098
NC_003450	110632	G	A	synonymous_variant	p.Ser1066Ser	proline_dehydrogenase	NCgl0098	transcript	NCgl0098
NC_003450	110732	T	G	missense_variant	p.Ser1100Ala	proline_dehydrogenase	NCgl0098	transcript	NCgl0098
NC_003450	110860	C	T	synonymous_variant,upstream_gene_variant	p.Ala1142Ala,	proline_dehydrogenase,oxidoreductase	NCgl0098,NCgl0099	transcript,transcript	NCgl0098,NCgl0099
NC_003450	110895	C	G	upstream_gene_variant,intergenic_region		oxidoreductase,proline_dehydrogenase-oxidoreductase	NCgl0099,NCgl0098-NCgl0099	transcript,intergenic_region	NCgl0099,NCgl0098-NCgl0099
NC_003450	110934	T	C	upstream_gene_variant,intergenic_region		oxidoreductase,proline_dehydrogenase-oxidoreductase	NCgl0099,NCgl0098-NCgl0099	transcript,intergenic_region	NCgl0099,NCgl0098-NCgl0099
NC_003450	110938	C	G	upstream_gene_variant,intergenic_region		oxidoreductase,proline_dehydrogenase-oxidoreductase	NCgl0099,NCgl0098-NCgl0099	transcript,intergenic_region	NCgl0099,NCgl0098-NCgl0099
NC_003450	110947	C	T	upstream_gene_variant,intergenic_region		oxidoreductase,proline_dehydrogenase-oxidoreductase	NCgl0099,NCgl0098-NCgl0099	transcript,intergenic_region	NCgl0099,NCgl0098-NCgl0099
NC_003450	111030	C	T	upstream_gene_variant,intergenic_region		oxidoreductase,proline_dehydrogenase-oxidoreductase	NCgl0099,NCgl0098-NCgl0099	transcript,intergenic_region	NCgl0099,NCgl0098-NCgl0099
NC_003450	111043	T	G	upstream_gene_variant,intergenic_region		oxidoreductase,proline_dehydrogenase-oxidoreductase	NCgl0099,NCgl0098-NCgl0099	transcript,intergenic_region	NCgl0099,NCgl0098-NCgl0099
NC_003450	111046	G	C	upstream_gene_variant,intergenic_region		oxidoreductase,proline_dehydrogenase-oxidoreductase	NCgl0099,NCgl0098-NCgl0099	transcript,intergenic_region	NCgl0099,NCgl0098-NCgl0099
NC_003450	111049	G	A	upstream_gene_variant,intergenic_region		oxidoreductase,proline_dehydrogenase-oxidoreductase	NCgl0099,NCgl0098-NCgl0099	transcript,intergenic_region	NCgl0099,NCgl0098-NCgl0099
NC_003450	111059	C	T	upstream_gene_variant,intergenic_region		oxidoreductase,proline_dehydrogenase-oxidoreductase	NCgl0099,NCgl0098-NCgl0099	transcript,intergenic_region	NCgl0099,NCgl0098-NCgl0099
NC_003450	111073	C	T	upstream_gene_variant,intergenic_region		oxidoreductase,proline_dehydrogenase-oxidoreductase	NCgl0099,NCgl0098-NCgl0099	transcript,intergenic_region	NCgl0099,NCgl0098-NCgl0099
NC_003450	111095	G	A	upstream_gene_variant,intergenic_region		oxidoreductase,proline_dehydrogenase-oxidoreductase	NCgl0099,NCgl0098-NCgl0099	transcript,intergenic_region	NCgl0099,NCgl0098-NCgl0099
NC_003450	111096	A	G	upstream_gene_variant,intergenic_region		oxidoreductase,proline_dehydrogenase-oxidoreductase	NCgl0099,NCgl0098-NCgl0099	transcript,intergenic_region	NCgl0099,NCgl0098-NCgl0099
NC_003450	111101	T	C	upstream_gene_variant,intergenic_region		oxidoreductase,proline_dehydrogenase-oxidoreductase	NCgl0099,NCgl0098-NCgl0099	transcript,intergenic_region	NCgl0099,NCgl0098-NCgl0099
NC_003450	111109	T	C	upstream_gene_variant,intergenic_region		oxidoreductase,proline_dehydrogenase-oxidoreductase	NCgl0099,NCgl0098-NCgl0099	transcript,intergenic_region	NCgl0099,NCgl0098-NCgl0099
NC_003450	111112	C	A	upstream_gene_variant,intergenic_region		oxidoreductase,proline_dehydrogenase-oxidoreductase	NCgl0099,NCgl0098-NCgl0099	transcript,intergenic_region	NCgl0099,NCgl0098-NCgl0099
NC_003450	111116	T	C	upstream_gene_variant,intergenic_region		oxidoreductase,proline_dehydrogenase-oxidoreductase	NCgl0099,NCgl0098-NCgl0099	transcript,intergenic_region	NCgl0099,NCgl0098-NCgl0099
NC_003450	111120	C	A	upstream_gene_variant,intergenic_region		oxidoreductase,proline_dehydrogenase-oxidoreductase	NCgl0099,NCgl0098-NCgl0099	transcript,intergenic_region	NCgl0099,NCgl0098-NCgl0099
NC_003450	111121	T	C	upstream_gene_variant,intergenic_region		oxidoreductase,proline_dehydrogenase-oxidoreductase	NCgl0099,NCgl0098-NCgl0099	transcript,intergenic_region	NCgl0099,NCgl0098-NCgl0099
NC_003450	111122	T	C	upstream_gene_variant,intergenic_region		oxidoreductase,proline_dehydrogenase-oxidoreductase	NCgl0099,NCgl0098-NCgl0099	transcript,intergenic_region	NCgl0099,NCgl0098-NCgl0099
NC_003450	111144	A	G	upstream_gene_variant,intergenic_region		oxidoreductase,proline_dehydrogenase-oxidoreductase	NCgl0099,NCgl0098-NCgl0099	transcript,intergenic_region	NCgl0099,NCgl0098-NCgl0099
NC_003450	111145	C	T	upstream_gene_variant,intergenic_region		oxidoreductase,proline_dehydrogenase-oxidoreductase	NCgl0099,NCgl0098-NCgl0099	transcript,intergenic_region	NCgl0099,NCgl0098-NCgl0099
NC_003450	111156	A	G	upstream_gene_variant,intergenic_region		oxidoreductase,proline_dehydrogenase-oxidoreductase	NCgl0099,NCgl0098-NCgl0099	transcript,intergenic_region	NCgl0099,NCgl0098-NCgl0099
NC_003450	111177	A	G	upstream_gene_variant,intergenic_region		oxidoreductase,proline_dehydrogenase-oxidoreductase	NCgl0099,NCgl0098-NCgl0099	transcript,intergenic_region	NCgl0099,NCgl0098-NCgl0099
NC_003450	111180	C	T	upstream_gene_variant,intergenic_region		oxidoreductase,proline_dehydrogenase-oxidoreductase	NCgl0099,NCgl0098-NCgl0099	transcript,intergenic_region	NCgl0099,NCgl0098-NCgl0099
NC_003450	111185	A	G	upstream_gene_variant,intergenic_region		oxidoreductase,proline_dehydrogenase-oxidoreductase	NCgl0099,NCgl0098-NCgl0099	transcript,intergenic_region	NCgl0099,NCgl0098-NCgl0099
NC_003450	111191	G	C	upstream_gene_variant,intergenic_region		oxidoreductase,proline_dehydrogenase-oxidoreductase	NCgl0099,NCgl0098-NCgl0099	transcript,intergenic_region	NCgl0099,NCgl0098-NCgl0099
NC_003450	111192	T	G	upstream_gene_variant,intergenic_region		oxidoreductase,proline_dehydrogenase-oxidoreductase	NCgl0099,NCgl0098-NCgl0099	transcript,intergenic_region	NCgl0099,NCgl0098-NCgl0099
NC_003450	111194	G	A	upstream_gene_variant,intergenic_region		oxidoreductase,proline_dehydrogenase-oxidoreductase	NCgl0099,NCgl0098-NCgl0099	transcript,intergenic_region	NCgl0099,NCgl0098-NCgl0099
NC_003450	111200	T	C	upstream_gene_variant,intergenic_region		oxidoreductase,proline_dehydrogenase-oxidoreductase	NCgl0099,NCgl0098-NCgl0099	transcript,intergenic_region	NCgl0099,NCgl0098-NCgl0099
NC_003450	111205	T	C	upstream_gene_variant,intergenic_region		oxidoreductase,proline_dehydrogenase-oxidoreductase	NCgl0099,NCgl0098-NCgl0099	transcript,intergenic_region	NCgl0099,NCgl0098-NCgl0099
NC_003450	111208	T	G	upstream_gene_variant,intergenic_region		oxidoreductase,proline_dehydrogenase-oxidoreductase	NCgl0099,NCgl0098-NCgl0099	transcript,intergenic_region	NCgl0099,NCgl0098-NCgl0099
NC_003450	111211	C	A	upstream_gene_variant,intergenic_region		oxidoreductase,proline_dehydrogenase-oxidoreductase	NCgl0099,NCgl0098-NCgl0099	transcript,intergenic_region	NCgl0099,NCgl0098-NCgl0099
NC_003450	111217	T	G	upstream_gene_variant,intergenic_region		oxidoreductase,proline_dehydrogenase-oxidoreductase	NCgl0099,NCgl0098-NCgl0099	transcript,intergenic_region	NCgl0099,NCgl0098-NCgl0099
NC_003450	111220	C	T	upstream_gene_variant,intergenic_region		oxidoreductase,proline_dehydrogenase-oxidoreductase	NCgl0099,NCgl0098-NCgl0099	transcript,intergenic_region	NCgl0099,NCgl0098-NCgl0099
NC_003450	111266	C	A	upstream_gene_variant,intergenic_region		oxidoreductase,proline_dehydrogenase-oxidoreductase	NCgl0099,NCgl0098-NCgl0099	transcript,intergenic_region	NCgl0099,NCgl0098-NCgl0099
NC_003450	111315	C	A	upstream_gene_variant,intergenic_region		oxidoreductase,proline_dehydrogenase-oxidoreductase	NCgl0099,NCgl0098-NCgl0099	transcript,intergenic_region	NCgl0099,NCgl0098-NCgl0099
NC_003450	111334	A	G	upstream_gene_variant,intergenic_region		oxidoreductase,proline_dehydrogenase-oxidoreductase	NCgl0099,NCgl0098-NCgl0099	transcript,intergenic_region	NCgl0099,NCgl0098-NCgl0099
NC_003450	111745	C	T	synonymous_variant	p.Tyr124Tyr	oxidoreductase	NCgl0099	transcript	NCgl0099
NC_003450	111977	C	T	missense_variant,upstream_gene_variant	p.His202Tyr,	oxidoreductase,p-aminobenzoyl-glutamate_transporter	NCgl0099,NCgl0100	transcript,transcript	NCgl0099,NCgl0100
NC_003450	112380	A	G	upstream_gene_variant,intergenic_region		p-aminobenzoyl-glutamate_transporter,oxidoreductase-p-aminobenzoyl-glutamate_transporter	NCgl0100,NCgl0099-NCgl0100	transcript,intergenic_region	NCgl0100,NCgl0099-NCgl0100
NC_003450	112533	A	G	missense_variant	p.Ser22Gly	p-aminobenzoyl-glutamate_transporter	NCgl0100	transcript	NCgl0100
NC_003450	112610	G	A	synonymous_variant	p.Leu47Leu	p-aminobenzoyl-glutamate_transporter	NCgl0100	transcript	NCgl0100
NC_003450	112613	A	C	synonymous_variant	p.Ile48Ile	p-aminobenzoyl-glutamate_transporter	NCgl0100	transcript	NCgl0100
NC_003450	112622	G	C	synonymous_variant	p.Leu51Leu	p-aminobenzoyl-glutamate_transporter	NCgl0100	transcript	NCgl0100
NC_003450	112623	A	C	missense_variant	p.Ile52Leu	p-aminobenzoyl-glutamate_transporter	NCgl0100	transcript	NCgl0100
NC_003450	112628	G	A	synonymous_variant	p.Thr53Thr	p-aminobenzoyl-glutamate_transporter	NCgl0100	transcript	NCgl0100
NC_003450	112637	T	C	synonymous_variant	p.Ala56Ala	p-aminobenzoyl-glutamate_transporter	NCgl0100	transcript	NCgl0100
NC_003450	112644	A	G	missense_variant	p.Ile59Val	p-aminobenzoyl-glutamate_transporter	NCgl0100	transcript	NCgl0100
NC_003450	112664	A	G	synonymous_variant	p.Val65Val	p-aminobenzoyl-glutamate_transporter	NCgl0100	transcript	NCgl0100
NC_003450	112676	T	G	synonymous_variant	p.Val69Val	p-aminobenzoyl-glutamate_transporter	NCgl0100	transcript	NCgl0100
NC_003450	112679	A	G	synonymous_variant	p.Pro70Pro	p-aminobenzoyl-glutamate_transporter	NCgl0100	transcript	NCgl0100
NC_003450	112682	C	T	synonymous_variant	p.Gly71Gly	p-aminobenzoyl-glutamate_transporter	NCgl0100	transcript	NCgl0100
NC_003450	112685	T	G	synonymous_variant	p.Ser72Ser	p-aminobenzoyl-glutamate_transporter	NCgl0100	transcript	NCgl0100
NC_003450	112883	T	G	synonymous_variant	p.Val138Val	p-aminobenzoyl-glutamate_transporter	NCgl0100	transcript	NCgl0100
NC_003450	112884	T	C	synonymous_variant	p.Leu139Leu	p-aminobenzoyl-glutamate_transporter	NCgl0100	transcript	NCgl0100
NC_003450	112889	A	T	synonymous_variant	p.Pro140Pro	p-aminobenzoyl-glutamate_transporter	NCgl0100	transcript	NCgl0100
NC_003450	112895	A	C	synonymous_variant	p.Ala142Ala	p-aminobenzoyl-glutamate_transporter	NCgl0100	transcript	NCgl0100
NC_003450	112898	C	T	synonymous_variant	p.Val143Val	p-aminobenzoyl-glutamate_transporter	NCgl0100	transcript	NCgl0100
NC_003450	112910	C	T	synonymous_variant	p.Gly147Gly	p-aminobenzoyl-glutamate_transporter	NCgl0100	transcript	NCgl0100
NC_003450	112916	C	G	synonymous_variant	p.Thr149Thr	p-aminobenzoyl-glutamate_transporter	NCgl0100	transcript	NCgl0100
NC_003450	113111	A	T	synonymous_variant	p.Thr214Thr	p-aminobenzoyl-glutamate_transporter	NCgl0100	transcript	NCgl0100
NC_003450	113114	T	G	synonymous_variant	p.Leu215Leu	p-aminobenzoyl-glutamate_transporter	NCgl0100	transcript	NCgl0100
NC_003450	113117	A	G	synonymous_variant	p.Pro216Pro	p-aminobenzoyl-glutamate_transporter	NCgl0100	transcript	NCgl0100
NC_003450	113120	C	A	synonymous_variant	p.Gly217Gly	p-aminobenzoyl-glutamate_transporter	NCgl0100	transcript	NCgl0100
NC_003450	113123	T	C	synonymous_variant	p.Ile218Ile	p-aminobenzoyl-glutamate_transporter	NCgl0100	transcript	NCgl0100
NC_003450	113126	G	C	synonymous_variant	p.Ala219Ala	p-aminobenzoyl-glutamate_transporter	NCgl0100	transcript	NCgl0100
NC_003450	113138	C	G	synonymous_variant	p.Val223Val	p-aminobenzoyl-glutamate_transporter	NCgl0100	transcript	NCgl0100
NC_003450	113147	T	G	synonymous_variant	p.Val226Val	p-aminobenzoyl-glutamate_transporter	NCgl0100	transcript	NCgl0100
NC_003450	113150	T	G	synonymous_variant	p.Ser227Ser	p-aminobenzoyl-glutamate_transporter	NCgl0100	transcript	NCgl0100
NC_003450	113165	T	C	synonymous_variant	p.Asn232Asn	p-aminobenzoyl-glutamate_transporter	NCgl0100	transcript	NCgl0100
NC_003450	113184	T	C	synonymous_variant	p.Leu239Leu	p-aminobenzoyl-glutamate_transporter	NCgl0100	transcript	NCgl0100
NC_003450	113193	T	C	synonymous_variant	p.Leu242Leu	p-aminobenzoyl-glutamate_transporter	NCgl0100	transcript	NCgl0100
NC_003450	113195	A	G	synonymous_variant	p.Leu242Leu	p-aminobenzoyl-glutamate_transporter	NCgl0100	transcript	NCgl0100
NC_003450	113210	T	C	synonymous_variant	p.Ile247Ile	p-aminobenzoyl-glutamate_transporter	NCgl0100	transcript	NCgl0100
NC_003450	113219	G	T	synonymous_variant	p.Val250Val	p-aminobenzoyl-glutamate_transporter	NCgl0100	transcript	NCgl0100
NC_003450	113228	T	C	synonymous_variant	p.Pro253Pro	p-aminobenzoyl-glutamate_transporter	NCgl0100	transcript	NCgl0100
NC_003450	113231	G	C	synonymous_variant	p.Arg254Arg	p-aminobenzoyl-glutamate_transporter	NCgl0100	transcript	NCgl0100
NC_003450	113244	A	G	missense_variant	p.Lys259Glu	p-aminobenzoyl-glutamate_transporter	NCgl0100	transcript	NCgl0100
NC_003450	113246	A	T	missense_variant	p.Lys259Asn	p-aminobenzoyl-glutamate_transporter	NCgl0100	transcript	NCgl0100
NC_003450	113252	T	C	synonymous_variant	p.Ala261Ala	p-aminobenzoyl-glutamate_transporter	NCgl0100	transcript	NCgl0100
NC_003450	113255	G	C	synonymous_variant	p.Thr262Thr	p-aminobenzoyl-glutamate_transporter	NCgl0100	transcript	NCgl0100
NC_003450	113258	G	A	synonymous_variant	p.Glu263Glu	p-aminobenzoyl-glutamate_transporter	NCgl0100	transcript	NCgl0100
NC_003450	113261	T	C	synonymous_variant	p.Tyr264Tyr	p-aminobenzoyl-glutamate_transporter	NCgl0100	transcript	NCgl0100
NC_003450	113264	A	G	synonymous_variant	p.Ala265Ala	p-aminobenzoyl-glutamate_transporter	NCgl0100	transcript	NCgl0100
NC_003450	113267	A	G	synonymous_variant	p.Glu266Glu	p-aminobenzoyl-glutamate_transporter	NCgl0100	transcript	NCgl0100
NC_003450	113271	A	G	missense_variant	p.Ile268Val	p-aminobenzoyl-glutamate_transporter	NCgl0100	transcript	NCgl0100
NC_003450	113279	C	G	synonymous_variant	p.Pro270Pro	p-aminobenzoyl-glutamate_transporter	NCgl0100	transcript	NCgl0100
NC_003450	113281	C	T	missense_variant	p.Thr271Ile	p-aminobenzoyl-glutamate_transporter	NCgl0100	transcript	NCgl0100
NC_003450	113282	C	A	synonymous_variant	p.Thr271Thr	p-aminobenzoyl-glutamate_transporter	NCgl0100	transcript	NCgl0100
NC_003450	113293	A	G	missense_variant	p.Asp275Gly	p-aminobenzoyl-glutamate_transporter	NCgl0100	transcript	NCgl0100
NC_003450	113309	T	G	synonymous_variant	p.Ser280Ser	p-aminobenzoyl-glutamate_transporter	NCgl0100	transcript	NCgl0100
NC_003450	113315	C	G	synonymous_variant	p.Thr282Thr	p-aminobenzoyl-glutamate_transporter	NCgl0100	transcript	NCgl0100
NC_003450	113316	C	T	synonymous_variant	p.Leu283Leu	p-aminobenzoyl-glutamate_transporter	NCgl0100	transcript	NCgl0100
NC_003450	113318	A	G	synonymous_variant	p.Leu283Leu	p-aminobenzoyl-glutamate_transporter	NCgl0100	transcript	NCgl0100
NC_003450	113321	C	G	synonymous_variant	p.Thr284Thr	p-aminobenzoyl-glutamate_transporter	NCgl0100	transcript	NCgl0100
NC_003450	113323	C	T	missense_variant	p.Ala285Val	p-aminobenzoyl-glutamate_transporter	NCgl0100	transcript	NCgl0100
NC_003450	113324	A	T	synonymous_variant	p.Ala285Ala	p-aminobenzoyl-glutamate_transporter	NCgl0100	transcript	NCgl0100
NC_003450	113339	G	A	synonymous_variant	p.Ala290Ala	p-aminobenzoyl-glutamate_transporter	NCgl0100	transcript	NCgl0100
NC_003450	113343	A	G	missense_variant	p.Thr292Ala	p-aminobenzoyl-glutamate_transporter	NCgl0100	transcript	NCgl0100
NC_003450	113345	A	G	synonymous_variant	p.Thr292Thr	p-aminobenzoyl-glutamate_transporter	NCgl0100	transcript	NCgl0100
NC_003450	113348	T	C	synonymous_variant	p.Ile293Ile	p-aminobenzoyl-glutamate_transporter	NCgl0100	transcript	NCgl0100
NC_003450	113368	C	T	missense_variant	p.Ala300Val	p-aminobenzoyl-glutamate_transporter	NCgl0100	transcript	NCgl0100
NC_003450	113369	G	C	synonymous_variant	p.Ala300Ala	p-aminobenzoyl-glutamate_transporter	NCgl0100	transcript	NCgl0100
NC_003450	113381	C	T	synonymous_variant	p.Ile304Ile	p-aminobenzoyl-glutamate_transporter	NCgl0100	transcript	NCgl0100
NC_003450	113390	T	A	synonymous_variant	p.Val307Val	p-aminobenzoyl-glutamate_transporter	NCgl0100	transcript	NCgl0100
NC_003450	113393	G	T	synonymous_variant	p.Val308Val	p-aminobenzoyl-glutamate_transporter	NCgl0100	transcript	NCgl0100
NC_003450	113405	G	T	synonymous_variant	p.Pro312Pro	p-aminobenzoyl-glutamate_transporter	NCgl0100	transcript	NCgl0100
NC_003450	113418	A	C	synonymous_variant	p.Arg317Arg	p-aminobenzoyl-glutamate_transporter	NCgl0100	transcript	NCgl0100
NC_003450	113426	G	A	synonymous_variant	p.Glu319Glu	p-aminobenzoyl-glutamate_transporter	NCgl0100	transcript	NCgl0100
NC_003450	113429	T	C	synonymous_variant	p.Asp320Asp	p-aminobenzoyl-glutamate_transporter	NCgl0100	transcript	NCgl0100
NC_003450	113432	T	C	synonymous_variant	p.Gly321Gly	p-aminobenzoyl-glutamate_transporter	NCgl0100	transcript	NCgl0100
NC_003450	113439	T	C	synonymous_variant	p.Leu324Leu	p-aminobenzoyl-glutamate_transporter	NCgl0100	transcript	NCgl0100
NC_003450	113441	G	C	missense_variant	p.Leu324Phe	p-aminobenzoyl-glutamate_transporter	NCgl0100	transcript	NCgl0100
NC_003450	113444	T	A	synonymous_variant	p.Pro325Pro	p-aminobenzoyl-glutamate_transporter	NCgl0100	transcript	NCgl0100
NC_003450	113447	C	T	synonymous_variant	p.Thr326Thr	p-aminobenzoyl-glutamate_transporter	NCgl0100	transcript	NCgl0100
NC_003450	113474	T	C	synonymous_variant	p.Phe335Phe	p-aminobenzoyl-glutamate_transporter	NCgl0100	transcript	NCgl0100
NC_003450	113477	T	C	synonymous_variant	p.Ile336Ile	p-aminobenzoyl-glutamate_transporter	NCgl0100	transcript	NCgl0100
NC_003450	113480	A	G	synonymous_variant	p.Val337Val	p-aminobenzoyl-glutamate_transporter	NCgl0100	transcript	NCgl0100
[truncated: 44,225 more rows]
